# Supplementary material for: Variation in ligand responses of the bitter taste receptors TAS2R1 and TAS2R4 among New World monkeys
Source: BMC Evol Biol. 2016 Oct 12;16:208. doi: 10.1186/s12862-016-0783-0 (PMC5062938; doi:10.1186/s12862-016-0783-0)
Supplement: Additional file 3: Table S1. — Original statistical data for calcium assays. (XLSX 243 kb) [file 12862_2016_783_MOESM3_ESM.xlsx]

## Sheet: T2R1
	cam	140116_1		140116_2		140117_1		140117_2		140226_1		140226_2		140227_1		140227_2			average	stdev
HsT2R1-1	1	1.22173	1.14422	0.89549	0.849878	1.20333	0.892967	1.00415	0.81422	0.785403	0.761273	0.873763	0.84312	0.92639	0.636115	0.632167	0.544225		0.876778	0.195324
	0.3	0.750496	0.624015	0.547139	0.474688	0.762115	0.598322	0.637645	0.460581	0.33828	0.360594	0.352136	0.404966	0.48954	0.306933	0.371481	0.305685		0.486538	0.15168
	0.1	0.463	0.396677	0.463826	0.425254	0.58208	0.327393	0.48368	0.325785	0.328679	0.256368	0.265442	0.292943	0.329439	0.2646	0.293867	0.238003		0.358565	0.0994183
	0.03	0.452749	0.339392	0.501414	0.340031	0.505447	0.320383	0.507866	0.331034	0.314578	0.254022	0.258826	0.296035	0.361427	0.254669	0.289129	0.239768		0.347923	0.0933507
	0.01	0.438231	0.31238	0.468582	0.28092	0.481154	0.272285	0.474736	0.351048	0.29494	0.254454	0.269454	0.247503	0.367978	0.25519	0.322199	0.215664		0.33167	0.0889735
	0.003	0.424616	0.304829	0.489656	0.297366	0.431725	0.283066	0.43286	0.316961	0.356126	0.246088	0.24621	0.205527	0.408771	0.259405	0.20226	0.215448		0.320057	0.0926376
	0.001	0.455208	0.313968	0.50106	0.33711	0.533855	0.30773	0.530784	0.28386	0.365144	0.276444	0.269066	0.243966	0.368913	0.252536	0.254429	0.23764		0.345732	0.104165
	0	0.410386	0.360217	0.381388	0.364029	0.541477	0.335149	0.453076	0.306271	0.404562	0.320577	0.354796	0.251756	0.371653	0.308356	0.242518	0.257533		0.353984	0.0774265
HsT2R1-2	1	0.766486	1.13184	0.651026	0.832765	1.36176	0.563712	1.14683	0.467601	0.762958	0.62096	0.65406	0.807791	0.71072	0.64048	0.668939	0.5103		0.76864	0.246343
	0.3	0.416982	0.738321	0.403536	0.520847	0.881126	0.410398	0.755969	0.419971	0.453355	0.385886	0.374762	0.359279	0.432665	0.289298	0.353878	0.299618		0.468493	0.172022
	0.1	0.366838	0.518395	0.314528	0.406492	0.60538	0.365293	0.560702	0.367658	0.372483	0.275575	0.308159	0.243086	0.376412	0.270529	0.323525	0.278418		0.372092	0.105674
	0.03	0.362747	0.437146	0.311601	0.36227	0.557204	0.339752	0.546679	0.28194	0.368883	0.256276	0.290275	0.253642	0.332506	0.23744	0.313236	0.269888		0.345093	0.0959471
	0.01	0.396837	0.431285	0.338188	0.40559	0.546705	0.277317	0.56475	0.298523	0.342503	0.278932	0.211712	0.247967	0.316394	0.290812	0.289452	0.258789		0.343485	0.101769
	0.003	0.351941	0.373711	0.295685	0.41936	0.549067	0.459083	0.510393	0.362523	0.35185	0.258789	0.26053	0.22792	0.367954	0.269777	0.307209	0.270185		0.352249	0.0937536
	0.001	0.355585	0.350822	0.32009	0.4234	0.560721	0.49491	0.562057	0.351391	0.29621	0.280213	0.22598	0.299049	0.350598	0.284382	0.278976	0.270214		0.356537	0.102456
	0	0.4528	0.360262	0.33574	0.40772	0.537245	0.334115	0.57567	0.278076	0.407618	0.311683	0.293085	0.356056	0.397188	0.317164	0.367277	0.309095		0.37755	0.0843872
CjT2R1	1	1.23666		1.01149		1.32971		1.15628		0.826304		0.852197		0.9246		0.851453			1.02359	0.194418
	0.3	0.832383		0.700196		0.890087		0.749254		0.506086		0.547366		0.623341		0.544131			0.674106	0.142324
	0.1	0.542728		0.452389		0.49602		0.453414		0.418331		0.352178		0.449155		0.405966			0.446273	0.0574883
	0.03	0.469602		0.412004		0.334929		0.330428		0.339293		0.232145		0.346304		0.350987			0.351962	0.0683977
	0.01	0.341727		0.377136		0.2658		0.296229		0.292167		0.2399		0.340831		0.303936			0.307216	0.044424
	0.003	0.312199		0.31765		0.300238		0.288759		0.298736		0.202767		0.320144		0.317797			0.294786	0.0388175
	0.001	0.395099		0.402966		0.318199		0.296897		0.357143		0.18952		0.404834		0.347051			0.338964	0.0722263
	0	0.304069		0.273923		0.371448		0.252263		0.390071		0.319327		0.445129		0.329452			0.33571	0.0635775
CcT2R1-1	1	1.44177		1.25989		1.22476		1.08978		0.774247		0.854981		1.08346		0.761885			1.06135	0.246933
	0.3	0.941861		0.756938		0.86546		0.619438		0.46567		0.398789		0.617967		0.403384			0.633688	0.207288
	0.1	0.468532		0.544418		0.460052		0.397279		0.344075		0.305378		0.425823		0.294856			0.405051	0.0868215
	0.03	0.35489		0.456685		0.274661		0.295543		0.370051		0.230899		0.402415		0.247123			0.329033	0.0796855
	0.01	0.292588		0.322839		0.285968		0.25484		0.271393		0.237899		0.337075		0.225699			0.278538	0.0390931
	0.003	0.265145		0.33689		0.227531		0.250518		0.332566		0.233544		0.386479		0.27235			0.288128	0.0571569
	0.001	0.305195		0.371077		0.259898		0.283544		0.314139		0.248952		0.356222		0.247384			0.298301	0.0473135
	0	0.286445		0.221237		0.276209		0.252957		0.360201		0.234823		0.364963		0.247464			0.280537	0.0547575
CcT2R1-2	1	0.88136		0.678337		1.32859		0.999649		1.0339		1.1476		1.15303		0.878092			1.01257	0.201943
	0.3	0.446492		0.466777		0.718146		0.599691		0.614495		0.600584		0.619484		0.495313			0.570123	0.0923346
	0.1	0.270933		0.365938		0.406255		0.356651		0.391008		0.302749		0.361064		0.295761			0.343795	0.0483811
	0.03	0.303743		0.32725		0.262734		0.224726		0.29986		0.249379		0.290707		0.255619			0.276752	0.0340302
	0.01	0.289186		0.321267		0.205048		0.207217		0.304834		0.216446		0.298873		0.214552			0.257178	0.0504711
	0.003	0.306346		0.371231		0.217887		0.202258		0.248119		0.208769		0.228751		0.235656			0.252377	0.0579384
	0.001	0.26172		0.338049		0.263827		0.273156		0.294345		0.227221		0.269568		0.228092			0.269497	0.0357059
	0	0.214832		0.263255		0.203633		0.160356		0.306637		0.23933		0.261559		0.269233			0.239854	0.0456697
AaT2R1	1	1.40848		1.27038		1.16202		0.939787		1.0892		1.19934		1.19783		1.21586			1.18536	0.135432
	0.3	0.968877		0.948182		1.00616		0.959417		0.720798		0.811477		0.793873		0.787735			0.874565	0.107241
	0.1	0.624296		0.700258		0.848302		0.743752		0.535696		0.550398		0.576168		0.50373			0.635325	0.119169
	0.03	0.535781		0.571783		0.64033		0.538302		0.310385		0.33662		0.376062		0.403306			0.464071	0.122255
	0.01	0.400668		0.490066		0.449449		0.319575		0.302668		0.296186		0.235275		0.32379			0.352209	0.0861455
	0.003	0.297106		0.457295		0.318936		0.199793		0.26154		0.240713		0.285147		0.300316			0.295106	0.0757563
	0.001	0.307741		0.363647		0.242684		0.2168		0.274831		0.19483		0.252261		0.339074			0.273984	0.059044
	0	0.339463		0.259842		0.213744		0.200229		0.272995		0.226258		0.305961		0.213206			0.253962	0.0497773
AgT2R1-1	1	1.50894		1.24303		0.922647		0.966285		0.725907		0.894038		0.810459		0.646218			0.96469	0.283516
	0.3	0.828246		0.916883		0.508729		0.506548		0.401925		0.393518		0.352294		0.325575			0.529215	0.222975
	0.1	0.573498		0.666311		0.324185		0.342092		0.284834		0.284576		0.214837		0.224728			0.364383	0.165429
	0.03	0.438672		0.647733		0.254843		0.26197		0.231691		0.214612		0.232363		0.224635			0.313315	0.153263
	0.01	0.377611		0.552403		0.23157		0.196696		0.245093		0.228321		0.203972		0.212573			0.28103	0.123765
	0.003	0.367757		0.431007		0.213859		0.200018		0.228818		0.205215		0.25709		0.21449			0.264782	0.0865633
	0.001	0.349431		0.423824		0.22993		0.236785		0.215642		0.188655		0.232029		0.282267			0.26982	0.0791416
	0	0.301823		0.329844		0.273376		0.255899		0.287663		0.231709		0.252638		0.259353			0.274038	0.0313204
AgT2R1-2	1	1.4526		1.17693		1.11161		1.03417		0.843158		0.9383		0.796204		0.678777			1.00397	0.245757
	0.3	0.924002		0.856647		0.61513		0.532938		0.353131		0.469359		0.33757		0.398481			0.560907	0.223874
	0.1	0.645709		0.608569		0.317728		0.336101		0.319988		0.255914		0.221059		0.289802			0.374359	0.160709
	0.03	0.449549		0.508802		0.245984		0.248185		0.302848		0.265022		0.209806		0.285033			0.314404	0.106567
	0.01	0.386768		0.46331		0.174086		0.226626		0.263491		0.197493		0.19651		0.230263			0.267318	0.10303
	0.003	0.39886		0.412285		0.167448		0.196826		0.316079		0.225242		0.21001		0.222667			0.268677	0.0946218
	0.001	0.340275		0.399262		0.200945		0.215264		0.27195		0.217216		0.247337		0.301802			0.274256	0.0692632
	0	0.320039		0.303991		0.214547		0.226989		0.3515		0.31088		0.224138		0.238559			0.27383	0.053281
ApT2R1	1	1.15453		0.97524		0.962621		0.876071		0.791153		0.894808		0.814788		0.813453			0.910333	0.119948
	0.3	0.704615		0.642503		0.681263		0.557719		0.456727		0.531401		0.464482		0.541774			0.572561	0.0941938
	0.1	0.469233		0.401126		0.38101		0.401927		0.359184		0.346766		0.396072		0.340349			0.386958	0.0411818
	0.03	0.349457		0.332037		0.221262		0.241563		0.277867		0.293519		0.283605		0.322945			0.290282	0.0441726
	0.01	0.329426		0.292981		0.169821		0.200602		0.299693		0.233404		0.252167		0.25054			0.253579	0.0530124
	0.003	0.306592		0.29904		0.167476		0.220505		0.296812		0.219906		0.284182		0.264144			0.257332	0.0497467
	0.001	0.278492		0.282224		0.182501		0.232814		0.302308		0.259254		0.291808		0.276138			0.263192	0.0388442
	0	0.298945		0.26343		0.181726		0.192102		0.335768		0.292559		0.300705		0.320362			0.2732	0.0572876
mock	1	0.894854	0.894854	0.581969	0.581969	0.798038	0.798038	0.483257	0.483257	0.463008		0.666392		0.478999		0.388166			0.626067	0.179585
	0.3	0.506998	0.506998	0.372185	0.372185	0.417405	0.417405	0.343609	0.343609	0.276449		0.305825		0.268293		0.244794			0.364646	0.0863299
	0.1	0.382737	0.382737	0.253999	0.253999	0.257166	0.257166	0.327049	0.327049	0.227514		0.251483		0.262686		0.228296			0.284323	0.055799
	0.03	0.31009	0.31009	0.320554	0.320554	0.249842	0.249842	0.250703	0.250703	0.147288		0.233928		0.223295		0.221253			0.257345	0.0512382
	0.01	0.354743	0.354743	0.217351	0.217351	0.248267	0.248267	0.235977	0.235977	0.25989		0.221227		0.237826		0.215209			0.253902	0.0491517
	0.003	0.302247	0.302247	0.279146	0.279146	0.25728	0.25728	0.269776	0.269776	0.242755		0.275878		0.2385		0.254233			0.269022	0.0203981
	0.001	0.337497	0.337497	0.312499	0.312499	0.253229	0.253229	0.250968	0.250968	0.248893		0.307555		0.233622		0.247769			0.278852	0.0390151
	0	0.287406	0.287406	0.334483	0.334483	0.291969	0.291969	0.268298	0.268298	0.317571		0.281513		0.262716		0.262526			0.29072	0.0256653
minusmock
	cam																		average	stdev
HsT2R1-1	1	0.326877	0.249369	0.313521	0.267909	0.405294	0.0949288	0.520897	0.330963	0.322395	0.761273	0.207371	0.84312	0.447392	0.636115	0.244002	0.544225		0.407228	0.206194
	0.3	0.243497	0.117017	0.174954	0.102504	0.344709	0.180917	0.294036	0.116973	0.0618309	0.360594	0.0463113	0.404966	0.221246	0.306933	0.126687	0.305685		0.213054	0.113187
	0.1	0.080263	0.0139399	0.209827	0.171255	0.324914	0.0702269	0.156631	-0.00126471	0.101164	0.256368	0.0139595	0.292943	0.0667532	0.2646	0.0655704	0.238003		0.145322	0.107863
	0.03	0.142659	0.0293018	0.18086	0.019477	0.255605	0.0705412	0.257163	0.0803311	0.16729	0.254022	0.0248975	0.296035	0.138132	0.254669	0.0678766	0.239768		0.154914	0.0966172
	0.01	0.0834886	-0.0423632	0.25123	0.0635685	0.232886	0.0240181	0.238759	0.115071	0.03505	0.254454	0.0482272	0.247503	0.130152	0.25519	0.10699	0.215664		0.141243	0.100455
	0.003	0.122369	0.0025818	0.210509	0.0182201	0.174445	0.0257862	0.163084	0.0471848	0.11337	0.246088	-0.0296676	0.205527	0.17027	0.259405	-0.051973	0.215448		0.118291	0.102502
	0.001	0.117712	-0.0235283	0.188561	0.0246111	0.280626	0.0545009	0.279817	0.032892	0.116251	0.276444	-0.0384891	0.243966	0.135291	0.252536	0.00665982	0.23764		0.136593	0.116241
	0	0.12298	0.0728113	0.0469055	0.0295465	0.249508	0.0431802	0.184778	0.0379724	0.0869906	0.320577	0.0732826	0.251756	0.108937	0.308356	-0.0200077	0.257533		0.135944	0.109627
HsT2R1-2	1	-0.128368	0.236989	0.0690566	0.250796	0.563725	-0.234326	0.663574	-0.0156564	0.29995	0.62096	-0.0123319	0.807791	0.231722	0.64048	0.280774	0.5103		0.29909	0.311309
	0.3	-0.0900161	0.231323	0.0313517	0.148663	0.463721	-0.00700722	0.41236	0.0763628	0.176906	0.385886	0.0689377	0.359279	0.164371	0.289298	0.109084	0.299618		0.195009	0.161992
	0.1	-0.0158991	0.135658	0.0605291	0.152493	0.348214	0.108127	0.233652	0.040609	0.144969	0.275575	0.0566763	0.243086	0.113726	0.270529	0.0952281	0.278418		0.158849	0.104242
	0.03	0.0526564	0.127056	-0.00895318	0.041716	0.307362	0.0899094	0.295975	0.0312367	0.221596	0.256276	0.0563467	0.253642	0.109211	0.23744	0.0919831	0.269888		0.152084	0.107608
	0.01	0.0420939	0.0765422	0.120837	0.188239	0.298438	0.0290499	0.328773	0.0625465	0.0826134	0.278932	-0.00951428	0.247967	0.0785672	0.290812	0.0742434	0.258789		0.153058	0.113779
	0.003	0.0496938	0.0714639	0.0165386	0.140214	0.291787	0.201803	0.240617	0.0927469	0.109094	0.258789	-0.0153478	0.22792	0.129453	0.269777	0.0529757	0.270185		0.150482	0.10131
	0.001	0.0180879	0.0133252	0.00759083	0.110901	0.307492	0.241681	0.31109	0.100423	0.0473164	0.280213	-0.0815749	0.299049	0.116975	0.284382	0.0312064	0.270214		0.147398	0.134277
	0	0.165394	0.0728565	0.00125687	0.0732372	0.245276	0.042146	0.307372	0.00977831	0.0900471	0.311683	0.0115719	0.356056	0.134472	0.317164	0.104751	0.309095		0.15951	0.127749
CjT2R1	1	0.341803		0.429521		0.531673		0.673024		0.363296		0.185805		0.445601		0.463287			0.429251	0.142731
	0.3	0.325384		0.328011		0.472682		0.405645		0.229636		0.241542		0.355048		0.299337			0.332161	0.0806525
	0.1	0.159991		0.19839		0.238854		0.126364		0.190817		0.100695		0.186469		0.177669			0.172406	0.0432129
	0.03	0.159512		0.0914495		0.0850866		0.079725		0.192005		-0.00178321		0.12301		0.129735			0.107342	0.0586214
	0.01	-0.0130161		0.159785		0.0175325		0.0602523		0.0322773		0.0186732		0.103004		0.0887275			0.0584045	0.0563441
	0.003	0.00995238		0.0385033		0.0429578		0.018983		0.0559806		-0.0731108		0.0816433		0.0635635			0.0298091	0.0476049
	0.001	0.0576027		0.0904667		0.0649696		0.0459296		0.10825		-0.118035		0.171212		0.0992817			0.0649596	0.0835768
	0	0.0166635		-0.0605598		0.079479		-0.0160354		0.0725005		0.0378135		0.182413		0.0669262			0.0474	0.072688
CcT2R1-1	1	0.546913		0.677924		0.426718		0.60652		0.311239		0.18859		0.604458		0.373719			0.46701	0.169594
	0.3	0.434863		0.384753		0.448055		0.275829		0.189221		0.0929648		0.349674		0.15859			0.291744	0.133593
	0.1	0.0857951		0.290419		0.202886		0.0702298		0.11656		0.0538949		0.163137		0.0665591			0.131185	0.0825117
	0.03	0.0448		0.13613		0.0248189		0.0448398		0.222763		-0.00302941		0.17912		0.0258701			0.0844141	0.0832766
	0.01	-0.0621546		0.105488		0.0377011		0.018863		0.0115034		0.0166723		0.0992484		0.0104901			0.0297264	0.0535448
	0.003	-0.0371021		0.0577434		-0.0297486		-0.0192587		0.0898104		-0.0423336		0.147979		0.0181169			0.0231509	0.06945
	0.001	-0.0323021		0.0585786		0.00666829		0.0325768		0.0652453		-0.0586027		0.122599		-0.000385179			0.0242973	0.058039
	0	-0.000960982		-0.113246		-0.0157603		-0.0153415		0.0426305		-0.0466908		0.102247		-0.0150614			-0.00777296	0.0626837
CcT2R1-2	1	-0.0134937		0.0963675		0.530557		0.516391		0.570889		0.481207		0.674032		0.489927			0.418234	0.242039
	0.3	-0.060506		0.094593		0.300741		0.256082		0.338046		0.29476		0.351191		0.250519			0.228178	0.141099
	0.1	-0.111804		0.11194		0.149089		0.029602		0.163494		0.0512661		0.0983779		0.067464			0.0699285	0.086687
	0.03	-0.006347		0.00669567		0.0128916		-0.0259769		0.152572		0.0154507		0.0674127		0.0343663			0.0321332	0.0559442
	0.01	-0.0655565		0.103916		-0.0432196		-0.02876		0.0449444		-0.00478066		0.061047		-0.000656849			0.00836673	0.0573227
	0.003	0.00409961		0.0920844		-0.0393931		-0.0675189		0.00536405		-0.0671092		-0.00974965		-0.0185774			-0.0126	0.0511433
	0.001	-0.0757762		0.0255498		0.0105978		0.0221881		0.0454515		-0.0803336		0.035946		-0.0196776			-0.00450677	0.0493321
	0	-0.0725736		-0.071228		-0.0883357		-0.107942		-0.0109342		-0.0421838		-0.00115745		0.00670725			-0.048456	0.0430226
AaT2R1	1	0.51363		0.688413		0.363984		0.45653		0.62619		0.532945		0.718833		0.82769			0.591027	0.152159
	0.3	0.461879		0.575998		0.58875		0.615809		0.444349		0.505653		0.52558		0.542942			0.53262	0.0605122
	0.1	0.241559		0.446259		0.591136		0.416703		0.308182		0.298915		0.313482		0.275434			0.361459	0.115772
	0.03	0.225691		0.251229		0.390488		0.287599		0.163098		0.102691		0.152767		0.182053			0.219452	0.0907119
	0.01	0.0459249		0.272714		0.201181		0.0835976		0.0427787		0.0749598		-0.00255144		0.108581			0.103398	0.090759
	0.003	-0.00514038		0.178149		0.0616556		-0.0699833		0.0187848		-0.0351645		0.046647		0.0460824			0.0301288	0.0747275
	0.001	-0.0297559		0.0511486		-0.0105453		-0.0341672		0.0259377		-0.112725		0.0186386		0.0913052			-2.04143e-05	0.0619261
	0	0.0520571		-0.0746406		-0.078225		-0.0680696		-0.0445762		-0.0552554		0.0432452		-0.0493197			-0.034348	0.0520141
AgT2R1-1	1	0.614086		0.661059		0.124609		0.483028		0.262899		0.227647		0.33146		0.258052			0.370355	0.193847
	0.3	0.321247		0.544698		0.0913236		0.16294		0.125476		0.087693		0.0840012		0.0807814			0.18727	0.165288
	0.1	0.190761		0.412312		0.0670187		0.0150428		0.0573195		0.0330934		-0.0478488		-0.00356822			0.0905164	0.147477
	0.03	0.128582		0.327179		0.00500048		0.0112672		0.0844029		-0.0193165		0.0090687		0.00338265			0.0686957	0.115616
	0.01	0.0228679		0.335052		-0.016697		-0.0392806		-0.0147968		0.0070944		-0.0338545		-0.00263592			0.0322186	0.124052
	0.003	0.0655104		0.151861		-0.0434213		-0.0697588		-0.0139375		-0.0706634		0.0185901		-0.039743			-0.000195283	0.0767347
	0.001	0.0119347		0.111325		-0.023299		-0.0141824		-0.0332512		-0.1189		-0.00159347		0.0344975			-0.00418363	0.0650001
	0	0.014417		-0.00463898		-0.0185931		-0.0123992		-0.029908		-0.0498044		-0.010078		-0.00317315			-0.0142722	0.01922
AgT2R1-2	1	0.55775		0.594962		0.313573		0.550913		0.38015		0.271908		0.317206		0.290612			0.409634	0.135235
	0.3	0.417004		0.484462		0.197725		0.189329		0.0766816		0.163535		0.0692771		0.153687			0.218963	0.151668
	0.1	0.262972		0.354571		0.0605623		0.00905114		0.0924743		0.00443076		-0.0416268		0.0615052			0.100492	0.13728
	0.03	0.139458		0.188247		-0.00385775		-0.00251843		0.15556		0.0310936		-0.0134883		0.0637808			0.0697845	0.0805016
	0.01	0.0320251		0.245958		-0.074181		-0.00935123		0.00360172		-0.0237336		-0.0413163		0.0150538			0.0185071	0.0977469
	0.003	0.0966133		0.133139		-0.089832		-0.0729502		0.0733239		-0.0506355		-0.0284906		-0.031566			0.00370019	0.0845918
	0.001	0.00277794		0.0867628		-0.0522842		-0.0357041		0.023057		-0.0903392		0.0137142		0.0540325			0.000252103	0.057748
	0	0.0326332		-0.030492		-0.0774217		-0.0413094		0.0339287		0.0293665		-0.0385779		-0.0239671			-0.01448	0.041566
ApT2R1	1	0.259675		0.393271		0.164583		0.392814		0.328145		0.228416		0.335789		0.425288			0.315998	0.0911235
	0.3	0.197617		0.270319		0.263858		0.21411		0.180278		0.225576		0.196189		0.29698			0.230616	0.0417329
	0.1	0.0864956		0.147128		0.123844		0.0748775		0.131669		0.0952836		0.133386		0.112052			0.113092	0.0254023
	0.03	0.0393664		0.0114829		-0.02858		-0.00914		0.130579		0.0595907		0.0603102		0.101693			0.0456628	0.0540924
	0.01	-0.0253163		0.0756293		-0.0784468		-0.0353753		0.0398034		0.0121776		0.0143402		0.035331			0.0047679	0.048947
	0.003	0.00434522		0.0198933		-0.0898044		-0.0492714		0.0540566		-0.055972		0.0456817		0.00991053			-0.00764505	0.0516576
	0.001	-0.0590049		-0.0302752		-0.0707279		-0.0181534		0.0534152		-0.0483008		0.0581852		0.0283684			-0.0108117	0.0509502
	0	0.0115397		-0.0710533		-0.110243		-0.0761964		0.0181969		0.0110461		0.0379893		0.057836			-0.0151106	0.061593
	0.407228	0.29909	0.429251	0.46701	0.418234	0.591027	0.370355	0.409634	0.315998
	0.213054	0.195009	0.332161	0.291744	0.228178	0.53262	0.18727	0.218963	0.230616
	0.145322	0.158849	0.172406	0.131185	0.0699285	0.361459	0.0905164	0.100492	0.113092
	0.154914	0.152084	0.107342	0.0844141	0.0321332	0.219452	0.0686957	0.0697845	0.0456628
	0.141243	0.153058	0.0584045	0.0297264	0.00836673	0.103398	0.0322186	0.0185071	0.0047679
	0.118291	0.150482	0.0298091	0.0231509	-0.0126	0.0301288	-0.000195283	0.00370019	-0.00764505
	0.136593	0.147398	0.0649596	0.0242973	-0.00450677	-2.04143e-05	-0.00418363	0.000252103	-0.0108117
	0.135944	0.15951	0.0474	-0.00777296	-0.048456	-0.034348	-0.0142722	-0.01448	-0.0151106
	cam_HsT2R1_1_minus	cam_HsT2R1_2_minus	cam_CjT2R_minus	cam_CcT2R1_1_minus	cam_CcT2R1_2_minus	cam_AaT2R_minus	cam_AgT2R1_1_minus	cam_AgT2R1_2_minus	cam_ApT2R_minus
1	0.271284	0.13958	0.381851	0.474783	0.46669	0.625375	0.384627	0.424114	0.331109
0.3	0.07711	0.035499	0.284761	0.299517	0.276634	0.566968	0.201542	0.233443	0.245727
0.1	0.009378	-0.000661	0.125006	0.138958	0.118385	0.395807	0.104789	0.114972	0.128203
0.03	0.01897	-0.007426	0.059942	0.0921871	0.0805892	0.2538	0.0829679	0.0842645	0.0607734
0.01	0.005299	-0.006452	0.0110045	0.0374994	0.0568227	0.137746	0.0464908	0.0329871	0.0198785
0.003	-0.017653	-0.009028	-0.0175909	0.0309239	0.035856	0.0644768	0.0140769	0.0181802	0.00746555
0.001	0.000649	-0.012112	0.0175596	0.0320703	0.0439492	0.0343276	0.0100886	0.0147321	0.0042989
0	0	0	0	0	0	0	0	0	0
minusmock - minuszero
	cam																		average	stdev
HsT2R1-1	1	0.203897	0.176558	0.266616	0.238363	0.155786	0.0517486	0.33612	0.29299	0.235404	0.440697	0.134088	0.591365	0.338455	0.327758	0.264009	0.286692		0.271284	0.126513
	0.3	0.120517	0.0442053	0.128049	0.072957	0.0952015	0.137736	0.109259	0.0790003	-0.0251597	0.040017	-0.0269713	0.15321	0.112309	-0.00142335	0.146695	0.0481522		0.0771097	0.0589718
	0.1	-0.0427172	-0.0588715	0.162922	0.141709	0.0754063	0.0270467	-0.0281468	-0.0392372	0.0141737	-0.0642087	-0.0593231	0.0411867	-0.0421839	-0.0437568	0.0855782	-0.0195299		0.00937795	0.0731192
	0.03	0.0196783	-0.0435096	0.133955	-0.0100695	0.00609718	0.027361	0.0723851	0.0423587	0.0802999	-0.0665546	-0.0483851	0.0442787	0.0291949	-0.0536873	0.0878843	-0.0177647		0.0189701	0.057353
	0.01	-0.0394916	-0.115175	0.204325	0.034022	-0.0166219	-0.0191621	0.0539818	0.0770988	-0.0519407	-0.0661231	-0.0250554	-0.00425265	0.0212149	-0.0531661	0.126997	-0.0418694		0.0052989	0.0798571
	0.003	-0.000611025	-0.0702295	0.163604	-0.0113264	-0.0750633	-0.017394	-0.0216937	0.0092124	0.0263798	-0.0744888	-0.10295	-0.0462285	0.0613334	-0.0489514	-0.0319653	-0.0420846		-0.0176536	0.0639085
	0.001	-0.00526851	-0.0963396	0.141655	-0.00493541	0.0311175	0.0113207	0.0950392	-0.0050804	0.0292603	-0.0441332	-0.111772	-0.00779004	0.0263534	-0.0558204	0.0266675	-0.0198924		0.000648878	0.0631519
	0	0	0	0	0	0	0	0	0	0	0	0	0	0	0	0	0		0	0
HsT2R1-2	1	-0.293762	0.164132	0.0677997	0.177559	0.31845	-0.276472	0.356202	-0.0254347	0.209903	0.309277	-0.0239038	0.451735	0.0972494	0.323317	0.176022	0.201205		0.13958	0.211789
	0.3	-0.25541	0.158466	0.0300948	0.0754254	0.218446	-0.0491532	0.104988	0.0665845	0.0868588	0.0742034	0.0573657	0.00322319	0.0298993	-0.0278655	0.00433277	-0.00947715		0.0354989	0.103441
	0.1	-0.181293	0.0628012	0.0592722	0.0792562	0.102938	0.0659813	-0.0737198	0.0308307	0.0549216	-0.0361078	0.0451044	-0.11297	-0.0207462	-0.0466343	-0.00952338	-0.0306766		-0.000660352	0.077755
	0.03	-0.112738	0.0541991	-0.01021	-0.0315212	0.062086	0.0477634	-0.0113968	0.0214584	0.131549	-0.0554064	0.0447747	-0.102414	-0.0252608	-0.0797236	-0.0127683	-0.0392066		-0.00742595	0.0653971
	0.01	-0.1233	0.00368576	0.11958	0.115002	0.0531621	-0.0130961	0.0214012	0.0527682	-0.00743366	-0.0327506	-0.0210862	-0.108089	-0.055905	-0.0263515	-0.0305081	-0.0503056		-0.00645173	0.0677508
	0.003	-0.1157	-0.00139259	0.0152817	0.066977	0.0465112	0.159657	-0.0667556	0.0829686	0.0190474	-0.0528931	-0.0269197	-0.128136	-0.00501884	-0.0473862	-0.0517758	-0.0389094		-0.00902777	0.0741922
	0.001	-0.147306	-0.0595313	0.00633396	0.0376643	0.0622166	0.199535	0.0037174	0.090645	-0.0427306	-0.0314691	-0.0931469	-0.057007	-0.0174971	-0.0327815	-0.0735451	-0.0388811		-0.0121115	0.0813691
	0	0	0	0	0	0	0	0	0	0	0	0	0	0	0	0	0		0	0
CjT2R1	1	0.325139		0.490081		0.452194		0.689059		0.290795		0.147992		0.263188		0.396361			0.381851	0.165412
	0.3	0.308721		0.388571		0.393203		0.421681		0.157136		0.203728		0.172635		0.232411			0.284761	0.106921
	0.1	0.143327		0.25895		0.159375		0.142399		0.118316		0.0628818		0.00405653		0.110743			0.125006	0.074159
	0.03	0.142849		0.152009		0.00560755		0.0957604		0.119504		-0.0395967		-0.0594031		0.0628085			0.0599424	0.082195
	0.01	-0.0296795		0.220344		-0.0619466		0.0762877		-0.0402232		-0.0191403		-0.0794085		0.0218012			0.0110044	0.0977506
	0.003	-0.00671107		0.0990631		-0.0365213		0.0350184		-0.0165199		-0.110924		-0.10077		-0.00336272			-0.0175909	0.0683333
	0.001	0.0409393		0.151027		-0.0145095		0.0619649		0.0357491		-0.155849		-0.011201		0.0323555			0.0175595	0.0868559
	0	0		0		0		0		0		0		0		0			0	0
CcT2R1-1	1	0.547874		0.79117		0.442479		0.621862		0.268608		0.23528		0.502211		0.38878			0.474783	0.183668
	0.3	0.435824		0.497999		0.463815		0.291171		0.14659		0.139656		0.247427		0.173652			0.299517	0.147617
	0.1	0.0867561		0.403665		0.218646		0.0855713		0.07393		0.100586		0.0608901		0.0816205			0.138958	0.117764
	0.03	0.045761		0.249377		0.0405792		0.0601813		0.180132		0.0436614		0.0768729		0.0409315			0.092187	0.078833
	0.01	-0.0611936		0.218734		0.0534614		0.0342045		-0.0311271		0.0633631		-0.0029986		0.0255515			0.0374994	0.0845266
	0.003	-0.0361411		0.17099		-0.0139883		-0.00391724		0.0471799		0.00435721		0.0457321		0.0331784			0.0309238	0.0638542
	0.001	-0.0313411		0.171825		0.0224286		0.0479183		0.0226148		-0.0119119		0.0203523		0.0146762			0.0320702	0.0613656
	0	0		0		0		0		0		0		0		0			0	0
CcT2R1-2	1	0.0590799		0.167596		0.618892		0.624334		0.581824		0.523391		0.675189		0.483219			0.46669	0.227984
	0.3	0.0120676		0.165821		0.389077		0.364025		0.34898		0.336943		0.352348		0.243812			0.276634	0.129965
	0.1	-0.0392306		0.183168		0.237425		0.137544		0.174428		0.0934499		0.0995354		0.0607568			0.118385	0.0853697
	0.03	0.0662266		0.0779236		0.101227		0.0819655		0.163506		0.0576345		0.0685702		0.0276591			0.0805891	0.0396222
	0.01	0.00701707		0.175144		0.0451161		0.0791823		0.0558785		0.0374031		0.0622045		-0.0073641			0.0568227	0.0556063
	0.003	0.0766732		0.163312		0.0489426		0.0404234		0.0162982		-0.0249254		-0.0085922		-0.0252846			0.0358559	0.0631257
	0.001	-0.00320264		0.0967778		0.0989335		0.13013		0.0563857		-0.0381498		0.0371035		-0.0263848			0.0439492	0.0625109
	0	0		0		0		0		0		0		0		0			0	0
AaT2R1	1	0.461573		0.763054		0.442209		0.524599		0.670767		0.5882		0.675588		0.87701			0.625375	0.150606
	0.3	0.409821		0.650638		0.666975		0.683878		0.488925		0.560908		0.482335		0.592261			0.566968	0.0994953
	0.1	0.189501		0.5209		0.669361		0.484773		0.352758		0.354171		0.270237		0.324754			0.395807	0.153697
	0.03	0.173634		0.325869		0.468713		0.355669		0.207674		0.157947		0.109522		0.231373			0.2538	0.120012
	0.01	-0.00613222		0.347355		0.279406		0.151667		0.0873548		0.130215		-0.0457966		0.1579			0.137746	0.131794
	0.003	-0.0571975		0.252789		0.139881		-0.0019137		0.063361		0.0200909		0.00340186		0.0954021			0.0644768	0.0978464
	0.001	-0.0818129		0.125789		0.0676798		0.0339023		0.0705138		-0.0574695		-0.0246066		0.140625			0.0343276	0.0823537
	0	0		0		0		0		0		0		0		0			0	0
AgT2R1-1	1	0.599669		0.665698		0.143202		0.495427		0.292807		0.277451		0.341538		0.261225			0.384627	0.182369
	0.3	0.30683		0.549337		0.109917		0.175339		0.155384		0.137497		0.0940791		0.0839545			0.201542	0.157088
	0.1	0.176344		0.416951		0.0856118		0.0274421		0.0872276		0.0828979		-0.0377708		-0.000395075			0.104789	0.141971
	0.03	0.114165		0.331818		0.0235936		0.0236664		0.114311		0.0304879		0.0191467		0.0065558			0.0829679	0.109277
	0.01	0.00845088		0.339691		0.00189604		-0.0268814		0.0151112		0.0568988		-0.0237766		0.000537227			0.0464909	0.12126
	0.003	0.0510934		0.1565		-0.0248282		-0.0573596		0.0159705		-0.020859		0.0286681		-0.0365698			0.0140769	0.0679006
	0.001	-0.00248237		0.115964		-0.00470589		-0.00178315		-0.00334316		-0.0690957		0.0084845		0.0376707			0.0100886	0.0520183
	0	0		0		0		0		0		0		0		0			0	0
AgT2R1-2	1	0.525116		0.625454		0.390994		0.592223		0.346221		0.242542		0.355783		0.314579			0.424114	0.139284
	0.3	0.384371		0.514954		0.275147		0.230639		0.0427528		0.134168		0.107855		0.177654			0.233443	0.155323
	0.1	0.230339		0.385063		0.137984		0.0503606		0.0585455		-0.0249357		-0.00304891		0.0854723			0.114972	0.135499
	0.03	0.106825		0.218739		0.0735639		0.038791		0.121631		0.00172717		0.0250895		0.0877479			0.0842644	0.0681357
	0.01	-0.000608053		0.27645		0.00324064		0.0319582		-0.030327		-0.0531001		-0.00273843		0.0390208			0.0329871	0.102832
	0.003	0.0639801		0.163631		-0.0124103		-0.0316408		0.0393952		-0.080002		0.0100873		-0.00759891			0.0181801	0.0731839
	0.001	-0.0298552		0.117255		0.0251375		0.00560527		-0.0108717		-0.119706		0.0522921		0.0779996			0.0147321	0.0725388
	0	0		0		0		0		0		0		0		0			0	0
ApT2R1	1	0.248135		0.464324		0.274826		0.46901		0.309948		0.21737		0.2978		0.367452			0.331108	0.0945892
	0.3	0.186077		0.341372		0.374101		0.290306		0.162081		0.21453		0.158199		0.239144			0.245726	0.0818079
	0.1	0.0749559		0.218181		0.234088		0.151074		0.113472		0.0842375		0.0953971		0.0542164			0.128203	0.0669394
	0.03	0.0278267		0.0825362		0.0816633		0.0670564		0.112382		0.0485446		0.0223209		0.0438569			0.0607734	0.0307356
	0.01	-0.036856		0.146683		0.0317965		0.040821		0.0216065		0.00113157		-0.0236491		-0.0225049			0.0198785	0.0584614
	0.003	-0.00719449		0.0909466		0.020439		0.0269249		0.0358597		-0.0670181		0.00769236		-0.0479254			0.00746558	0.0495021
	0.001	-0.0705446		0.0407781		0.0395155		0.058043		0.0352183		-0.0593469		0.0201959		-0.0294676			0.00429896	0.0499437
	0	0		0		0		0		0		0		0		0			0	0
autozero_then_average
average	cam_HsT2R1_1	cam_HsT2R1_2	cam_CjT2R	cam_CcT2R1_1	cam_CcT2R1_2	cam_AaT2R	cam_AgT2R1_1	cam_AgT2R1_2	cam_ApT2R		0.1 mM
1	0.271284	0.13958	0.381851	0.474783	0.46669	0.625375	0.384627	0.424114	0.331108		0.00937795
0.3	0.0771097	0.0354989	0.284761	0.299517	0.276634	0.566968	0.201542	0.233443	0.245726		-0.000660352
0.1	0.00937795	-0.000660352	0.125006	0.138958	0.118385	0.395807	0.104789	0.114972	0.128203		0.125006
0.03	0.0189701	-0.00742595	0.0599424	0.092187	0.0805891	0.2538	0.0829679	0.0842644	0.0607734		0.138958
0.01	0.0052989	-0.00645173	0.0110044	0.0374994	0.0568227	0.137746	0.0464909	0.0329871	0.0198785		0.118385
0.003	-0.0176536	-0.00902777	-0.0175909	0.0309238	0.0358559	0.0644768	0.0140769	0.0181801	0.00746558		0.395807
0.001	0.000648878	-0.0121115	0.0175595	0.0320702	0.0439492	0.0343276	0.0100886	0.0147321	0.00429896		0.104789
0	0	0	0	0	0	0	0	0	0		0.114972
											0.128203
stdev	stdev_cam_HsT2R1_1	stdev_cam_HsT2R1_2	stdev_cam_CjT2R	stdev_cam_CcT2R1_1	stdev_cam_CcT2R1_2	stdev_cam_AaT2R	stdev_cam_AgT2R1_1	stdev_cam_AgT2R1_2	stdev_cam_ApT2R
1	0.126513	0.211789	0.165412	0.183668	0.227984	0.150606	0.182369	0.139284	0.0945892		0.0731192
0.3	0.0589718	0.103441	0.106921	0.147617	0.129965	0.0994953	0.157088	0.155323	0.0818079		0.077755
0.1	0.0731192	0.077755	0.074159	0.117764	0.0853697	0.153697	0.141971	0.135499	0.0669394		0.074159
0.03	0.057353	0.0653971	0.082195	0.078833	0.0396222	0.120012	0.109277	0.0681357	0.0307356		0.117764
0.01	0.0798571	0.0677508	0.0977506	0.0845266	0.0556063	0.131794	0.12126	0.102832	0.0584614		0.0853697
0.003	0.0639085	0.0741922	0.0683333	0.0638542	0.0631257	0.0978464	0.0679006	0.0731839	0.0495021		0.153697
0.001	0.0631519	0.0813691	0.0868559	0.0613656	0.0625109	0.0823537	0.0520183	0.0725388	0.0499437		0.141971
0	0	0	0	0	0	0	0	0	0		0.135499
											0.0669394
without_autozero
average	cam_HsT2R1_1	cam_HsT2R1_2	cam_CjT2R	cam_CcT2R1_1	cam_CcT2R1_2	cam_AaT2R	cam_AgT2R1_1	cam_AgT2R1_2	cam_ApT2R
1	0.407228	0.29909	0.429251	0.46701	0.418234	0.591027	0.370355	0.409634	0.315998
0.3	0.213054	0.195009	0.332161	0.291744	0.228178	0.53262	0.18727	0.218963	0.230616
0.1	0.145322	0.158849	0.172406	0.131185	0.0699285	0.361459	0.0905164	0.100492	0.113092
0.03	0.154914	0.152084	0.107342	0.0844141	0.0321332	0.219452	0.0686957	0.0697845	0.0456628
0.01	0.141243	0.153058	0.0584045	0.0297264	0.00836673	0.103398	0.0322186	0.0185071	0.0047679
0.003	0.118291	0.150482	0.0298091	0.0231509	-0.0126	0.0301288	-0.000195283	0.00370019	-0.00764505
0.001	0.136593	0.147398	0.0649596	0.0242973	-0.00450677	-2.04143e-05	-0.00418363	0.000252103	-0.0108117
0	0.135944	0.15951	0.0474	-0.00777296	-0.048456	-0.034348	-0.0142722	-0.01448	-0.0151106
stdev	stdev_cam_HsT2R1_1	stdev_cam_HsT2R1_2	stdev_cam_CjT2R	stdev_cam_CcT2R1_1	stdev_cam_CcT2R1_2	stdev_cam_AaT2R	stdev_cam_AgT2R1_1	stdev_cam_AgT2R1_2	stdev_cam_ApT2R
1	0.206194	0.311309	0.142731	0.169594	0.242039	0.152159	0.193847	0.135235	0.0911235
0.3	0.113187	0.161992	0.0806525	0.133593	0.141099	0.0605122	0.165288	0.151668	0.0417329
0.1	0.107863	0.104242	0.0432129	0.0825117	0.086687	0.115772	0.147477	0.13728	0.0254023
0.03	0.0966172	0.107608	0.0586214	0.0832766	0.0559442	0.0907119	0.115616	0.0805016	0.0540924
0.01	0.100455	0.113779	0.0563441	0.0535448	0.0573227	0.090759	0.124052	0.0977469	0.048947
0.003	0.102502	0.10131	0.0476049	0.06945	0.0511433	0.0747275	0.0767347	0.0845918	0.0516576
0.001	0.116241	0.134277	0.0835768	0.058039	0.0493321	0.0619261	0.0650001	0.057748	0.0509502
0	0.109627	0.127749	0.072688	0.0626837	0.0430226	0.0520141	0.01922	0.041566	0.061593

## Sheet: T2R4
	col	131009_1	131009_2	131009_3	131009_4	131218_1	131218_2	131218_5	131219_8		140116_5		140116_6		140117_5		140117_6			average	stdev				base(fixed)	max	rate	xhalf	max-base
HsT2R4-1	3					0.403298	0.449392	0.305515	0.421256	0.485335	0.422345	0.384856	0.421743	0.368732	0.370702	0.47497	0.429665	0.5034		0.418554	0.0539026				0.4277	0.51495	0.07491	1.9728e-08	0.08725
	1					0.488736	0.495156	0.400167	0.417645	0.45751	0.460106	0.362598	0.474727	0.354177	0.452142	0.393706	0.413961	0.407745		0.429106	0.0458653
	0.3					0.507603	0.541875	0.44801	0.408267	0.488167	0.473481	0.420293	0.449818	0.405425	0.511086	0.390109	0.444271	0.340856		0.448405	0.0559857
	0.1					0.550137	0.555111	0.431886	0.408115	0.445743	0.462512	0.467584	0.469337	0.40843	0.535906	0.464017	0.415091	0.360191		0.459543	0.0587516
	0.03					0.556379	0.585497	0.508767	0.529329	0.483857	0.540332	0.488103	0.38983	0.395395	0.516548	0.37579	0.464148	0.372173		0.477396	0.0725825
	0.01					0.539539	0.50196	0.408045	0.502915	0.403691	0.577011	0.422954	0.495214	0.472669	0.45663	0.423799	0.469827	0.399174		0.467187	0.0553097
	0.003					0.580614	0.559853	0.507171	0.508855	0.467815	0.54481	0.489576	0.482714	0.41738	0.522811	0.387613	0.502337	0.407516		0.490697	0.0585044
	0					0.456238	0.544357	0.428494	0.524309	0.516148	0.529774	0.530293	0.507822	0.498319	0.438555	0.47305	0.503495	0.413923		0.489598	0.0430428
HsT2R4-2	3					0.562921	0.573659	0.466244	0.614832		0.666295	0.590309	0.642207	0.468172	0.603776	0.643	0.60124	0.604082		0.586395	0.0628769
	1					0.69728	0.603524	0.451872	0.515105		0.581824	0.512677	0.611607	0.410481	0.582164	0.542413	0.548686	0.493065		0.545891	0.0769903
	0.3					0.622175	0.55604	0.475459	0.512229		0.574004	0.471602	0.502863	0.27158	0.501733	0.432322	0.455212	0.386799		0.480168	0.0914379
	0.1					0.529974	0.489462	0.411358	0.433904		0.533054	0.434243	0.53282	0.343548	0.483641	0.429242	0.441061	0.315279		0.448132	0.0705777
	0.03					0.414215	0.493818	0.410037	0.45073		0.496936	0.397195	0.520704	0.36077	0.389508	0.337671	0.392668	0.330898		0.416263	0.0624072
	0.01					0.490592	0.459016	0.374241	0.468622		0.517507	0.410737	0.467897	0.410406	0.443697	0.414845	0.390744	0.337557		0.432155	0.0517081
	0.003					0.444695	0.435127	0.411362	0.434852		0.57381	0.395914	0.521769	0.363358	0.456994	0.324865	0.429849	0.316414		0.425751	0.0737232
	0					0.456361	0.327242	0.485113	0.623172		0.569525	0.411841	0.551841	0.430925	0.426487	0.434874	0.433241	0.359261		0.459157	0.0858642
HsT2R4-3	3										0.459188	0.456932	0.482022	0.410399	0.459618	0.518201	0.508579	0.465415		0.470044	0.033647				0.34124	1.0985	0.50828	0.017825	0.75726
	1										0.540969	0.456577	0.513713	0.404138	0.436769	0.500997	0.486265	0.375982		0.464426	0.0565508
	0.3										0.509569	0.384002	0.473195	0.368445	0.490632	0.342924	0.39062	0.350898		0.413785	0.0666172
	0.1										0.519929	0.491789	0.445362	0.45084	0.481444	0.385257	0.418986	0.319305		0.439114	0.0642917
	0.03										0.551691	0.502655	0.485457	0.439188	0.460599	0.41055	0.452241	0.271458		0.44673	0.0827674
	0.01										0.511265	0.522533	0.469876	0.42438	0.479212	0.363091	0.425191	0.296278		0.436478	0.0767703
	0.003										0.534989	0.379356	0.514123	0.421818	0.510223	0.412212	0.395686	0.360681		0.441136	0.0681111
	0										0.460386	0.509231	0.517342	0.381678	0.373806	0.396066	0.313031	0.333519		0.410632	0.0769633
CjT2R4	3	0.872418	0.853874	0.781943	0.850726	0.951765	0.953041	0.774954	0.958208		0.849398		0.84376		0.914735		0.898827			0.875304	0.0620812				0.34327	1.0296	0.19508	1.2406	0.68633
	1	0.896346	0.95036	0.850518	0.906974	0.993192	1.00867	0.803654	0.965156		0.911257		0.937829		0.940198		0.90817			0.922694	0.0573097
	0.3	0.966137	0.915232	0.954785	0.99481	1.00428	0.983439	0.852121	0.963823		0.880456		0.972167		0.930265		0.861529			0.939921	0.0519277
	0.1	0.944687	0.883975	0.844024	0.81123	0.955045	0.968924	0.833587	0.920848		0.811277		0.918662		0.907281		0.82433			0.885322	0.0582368
	0.03	0.802982	0.751949	0.72899	0.739606	0.785831	0.742327	0.711895	0.836244		0.770755		0.827601		0.80261		0.694781			0.766298	0.0454027
	0.01	0.559822	0.639034	0.777717	0.790194	0.675128	0.691223	0.512787	0.682285		0.621859		0.536062		0.633883		0.564156			0.640346	0.0887811
	0.003	0.559483	0.428951	0.595355	0.595719	0.469174	0.635298	0.500842	0.665492		0.473406		0.612167		0.430899		0.455624			0.535201	0.0845568
	0	0.330253	0.405038	0.296583	0.333072	0.368046	0.539677	0.370212	0.479028		0.361665		0.379624		0.276962		0.297515			0.369806	0.0764641
CcT2R4	3	0.475968	0.543377	0.392453	0.44397	0.461771	0.574083	0.465522	0.473905		0.473561		0.426067		0.463427		0.438973			0.469423	0.0486098				0.29677	0.64597	0.048066	0.002507	0.3492
	1	0.582232	0.609785	0.543885	0.564277	0.613976	0.693867	0.462748	0.599089		0.571113		0.496201		0.478333		0.491796			0.558942	0.0678046
	0.3	0.629497	0.668617	0.691713	0.7257	0.68114	0.669009	0.556669	0.641638		0.59392		0.540413		0.575431		0.507654			0.62345	0.0680023
	0.1	0.634186	0.644695	0.467372	0.51079	0.570383	0.625724	0.507384	0.608898		0.45463		0.583781		0.543517		0.512807			0.555347	0.0654861
	0.03	0.435747	0.520355	0.424306	0.487497	0.535161	0.572328	0.434275	0.484331		0.440673		0.413119		0.534881		0.428443			0.475926	0.053862
	0.01	0.503635	0.451236	0.665333	0.67563	0.394307	0.438707	0.398713	0.461237		0.443398		0.438602		0.391265		0.297354			0.463285	0.109107
	0.003	0.458224	0.412972	0.543206	0.669251	0.420874	0.475615	0.458735	0.514103		0.44197		0.468146		0.405266		0.282434			0.462566	0.0916838
	0	0.430488	0.346612	0.256016	0.339982	0.467735	0.443805	0.353096	0.40525		0.348636		0.372187		0.324164		0.267715			0.362974	0.065407
AaT2R4	3	0.371045	0.420788	0.354741	0.449329	0.361455	0.385874	0.385248	0.431075		0.44212		0.406166		0.384856		0.375213			0.397326	0.031896				0.30139	1.1555	0.2412	0.18561	0.85411
	1	0.423609	0.459466	0.409941	0.486021	0.476554	0.500782	0.443539	0.449402		0.408088		0.362637		0.320727		0.340385			0.423429	0.0577284
	0.3	0.419575	0.441794	0.682205	0.675418	0.366447	0.47221	0.348549	0.454488		0.370731		0.416934		0.363894		0.364484			0.448061	0.115038
	0.1	0.410546	0.439849	0.358746	0.475626	0.454721	0.452729	0.400114	0.509453		0.459614		0.45541		0.312081		0.30273			0.419302	0.0648213
	0.03	0.374018	0.401443	0.490693	0.477201	0.398729	0.376134	0.455853	0.445166		0.245491		0.375809		0.34034		0.286189			0.388922	0.0739109
	0.01	0.310299	0.36127	0.656855	0.713589	0.230342	0.33278	0.34191	0.360121		0.369376		0.327547		0.344126		0.249618			0.383153	0.147908
	0.003	0.377014	0.347622	0.597369	0.616101	0.339619	0.361268	0.350397	0.431828		0.340706		0.269724		0.380813		0.347296			0.396646	0.1049
	0	0.318615	0.286265	0.254102	0.328114	0.35666	0.409333	0.373144	0.342673		0.394361		0.309474		0.257036		0.233637			0.321951	0.0565917
AgT2R4	3	0.561937	0.729383	0.485306	0.509613	0.734332	0.758933	0.611527	0.765746		0.64497		0.588154		0.704501		0.686032			0.64837	0.0966869
	1	0.704856	0.814104	0.52348	0.647091	0.792855	0.870699	0.593318	0.768168		0.654862		0.600227		0.761953		0.688103			0.701643	0.103013
	0.3	0.814886	0.880629	0.67319	0.734754	0.776434	0.867892	0.622645	0.826995		0.704133		0.629908		0.710201		0.675314			0.743082	0.0890683
	0.1	0.689194	0.778888	0.54196	0.660186	0.76674	0.831791	0.580861	0.727363		0.639139		0.603707		0.685376		0.648998			0.679517	0.0855064
	0.03	0.576161	0.652295	0.513296	0.642106	0.6519	0.740273	0.565122	0.601646		0.514274		0.519567		0.599351		0.569607			0.595466	0.0678761
	0.01	0.442072	0.453864	0.7057	0.737441	0.55505	0.585382	0.450632	0.470828		0.528257		0.43764		0.49887		0.455549			0.526774	0.102623
	0.003	0.390705	0.468048	0.644186	0.672023	0.461085	0.542453	0.3784	0.414743		0.402056		0.396759		0.369817		0.342079			0.456863	0.108094
	0	0.300031	0.272149	0.285935	0.347423	0.416879	0.416523	0.374172	0.430332		0.375093		0.468689		0.366392		0.31294			0.36388	0.0622687
ApT2R4-1	3					0.62525	0.631916	0.544245	0.540729		0.590914		0.489282		0.647144		0.681536			0.593877	0.0645753
	1					0.638421	0.604482	0.534038	0.52687		0.532014		0.457987		0.638948		0.65408			0.573355	0.0704546
	0.3					0.549692	0.537485	0.409189	0.456357		0.4928		0.391188		0.575247		0.56088			0.496605	0.0709064
	0.1					0.464372	0.422693	0.322531	0.32995		0.408058		0.30426		0.465452		0.388486			0.388225	0.0633646
	0.03					0.356341	0.307579	0.204696	0.256861		0.27396		0.245476		0.260685		0.318567			0.278021	0.0475878
	0.01					0.215851	0.225046	0.178843	0.207394		0.259957		0.164643		0.204883		0.242578			0.212399	0.0312424
	0.003					0.256513	0.224881	0.17623	0.17396		0.187405		0.174621		0.246415		0.220179			0.207525	0.0337367
	0					0.221524	0.234565	0.204474	0.266246		0.204357		0.159606		0.199711		0.175997			0.20831	0.0332545
mock	3	0.187783	0.20432	0.176107	0.150288	0.168535	0.22159	0.167618	0.278287	0.278287	0.290146	0.290146	0.220554	0.220554	0.305895	0.305895	0.317239	0.317239		0.241205	0.0592263
	1	0.17824	0.217922	0.237865	0.266607	0.254336	0.214703	0.196404	0.354489	0.354489	0.288675	0.288675	0.18709	0.18709	0.228926	0.228926	0.281471	0.281471		0.249846	0.0538228
	0.3	0.252746	0.26558	0.349701	0.287384	0.266501	0.229564	0.151322	0.227895	0.227895	0.276288	0.276288	0.220885	0.220885	0.190595	0.190595	0.191908	0.191908		0.23635	0.0478995
	0.1	0.211196	0.201535	0.246756	0.261969	0.212021	0.23571	0.184042	0.286868	0.286868	0.302538	0.302538	0.2373	0.2373	0.16113	0.16113	0.259718	0.259718		0.238137	0.0448325
	0.03	0.209053	0.187385	0.248356	0.277495	0.18807	0.220656	0.165758	0.284769	0.284769	0.273797	0.273797	0.212202	0.212202	0.259364	0.259364	0.258606	0.258606		0.239662	0.0379666
	0.01	0.211666	0.208176	0.253597	0.215529	0.198286	0.150972	0.205565	0.18876	0.18876	0.245795	0.245795	0.219095	0.219095	0.19812	0.19812	0.213584	0.213584		0.210265	0.0243869
	0.003	0.24258	0.197432	0.282944	0.232173	0.186949	0.212528	0.22899	0.303548	0.303548	0.305465	0.305465	0.231192	0.231192	0.194392	0.194392	0.184029	0.184029		0.23652	0.0463934
	0	0.185878	0.206825	0.21078	0.183171	0.308362	0.327914	0.267924	0.331621	0.331621	0.313561	0.313561	0.29182	0.29182	0.172971	0.172971	0.203032	0.203032		0.253933	0.0625978
minusmock	col	131009_1	131009_2	131009_3	131009_4	131218_1	131218_2	131218_5	131219_8											average	stdev
HsT2R4-1	3					0.234762	0.227802	0.137896	0.142969	0.207049	0.1322	0.09471	0.20119	0.148178	0.0648076	0.169076	0.112426	0.18616		0.158402	0.0517278
	1					0.2344	0.280453	0.203763	0.0631557	0.103021	0.171431	0.0739233	0.287637	0.167087	0.223216	0.16478	0.13249	0.126274		0.171664	0.0722328
	0.3					0.241101	0.31231	0.296688	0.180373	0.260273	0.197193	0.144004	0.228933	0.18454	0.320491	0.199513	0.252363	0.148947		0.22821	0.0587439
	0.1					0.338116	0.319402	0.247844	0.121247	0.158875	0.159974	0.165047	0.232037	0.17113	0.374776	0.302887	0.155373	0.100473		0.219014	0.0896887
	0.03					0.368309	0.364841	0.343009	0.24456	0.199089	0.266535	0.214306	0.177627	0.183193	0.257183	0.116426	0.205542	0.113567		0.234937	0.0842818
	0.01					0.341253	0.350988	0.20248	0.314155	0.21493	0.331216	0.17716	0.276118	0.253573	0.25851	0.225679	0.256243	0.18559		0.260607	0.0592416
	0.003					0.393665	0.347325	0.278181	0.205306	0.164267	0.239345	0.184111	0.251522	0.186188	0.328419	0.193221	0.318308	0.223487		0.254873	0.0725813
	0					0.147876	0.216443	0.16057	0.192688	0.184527	0.216213	0.216732	0.216002	0.2065	0.265584	0.300079	0.300463	0.210891		0.218044	0.0465224
HsT2R4-2	3					0.394385	0.352068	0.298626	0.336546	-0.278287	0.376149	0.300164	0.421653	0.247618	0.297881	0.337105	0.284001	0.286843		0.281135	0.175095
	1					0.442944	0.388821	0.255469	0.160615	-0.354489	0.293149	0.224003	0.424518	0.223391	0.353238	0.313487	0.267215	0.211594		0.246458	0.199984
	0.3					0.355673	0.326476	0.324137	0.284334	-0.227895	0.297715	0.195314	0.281978	0.0506951	0.311137	0.241726	0.263304	0.194891		0.223037	0.156965
	0.1					0.317953	0.253752	0.227316	0.147036	-0.286868	0.230516	0.131705	0.29552	0.106248	0.322511	0.268112	0.181343	0.0555606		0.173131	0.161342
	0.03					0.226146	0.273162	0.24428	0.165961	-0.284769	0.223139	0.123397	0.308502	0.148568	0.130144	0.0783065	0.134062	0.0722921		0.141784	0.147554
	0.01					0.292306	0.308044	0.168676	0.279861	-0.18876	0.271713	0.164942	0.248802	0.191311	0.245577	0.216726	0.17716	0.123973		0.192333	0.12761
	0.003					0.257746	0.222599	0.182372	0.131304	-0.303548	0.268345	0.0904487	0.290577	0.132166	0.262601	0.130472	0.24582	0.132385		0.157176	0.153704
	0					0.147999	-0.000672011	0.217189	0.291552	-0.331621	0.255964	0.0982803	0.260021	0.139106	0.253516	0.261903	0.230209	0.156229		0.152283	0.167079
HsT2R4-3	3										0.169043	0.166786	0.261468	0.189845	0.153724	0.212306	0.191339	0.148175		0.186586	0.0369501
	1										0.252295	0.167902	0.326623	0.217048	0.207843	0.272071	0.204794	0.0945112		0.217886	0.0696281
	0.3										0.23328	0.107714	0.25231	0.14756	0.300036	0.152328	0.198711	0.15899		0.193866	0.0641126
	0.1										0.217391	0.189251	0.208062	0.213539	0.320314	0.224127	0.159268	0.0595871		0.198943	0.0727911
	0.03										0.277894	0.228858	0.273254	0.226986	0.201235	0.151186	0.193635	0.012852		0.195738	0.0847675
	0.01										0.26547	0.276739	0.250781	0.205285	0.281092	0.164972	0.211608	0.0826939		0.21733	0.0676942
	0.003										0.229524	0.0738912	0.282932	0.190626	0.315831	0.21782	0.211657	0.176652		0.212367	0.0726366
	0										0.146826	0.19567	0.225522	0.0898587	0.200835	0.223095	0.109999	0.130487		0.165287	0.0527188
CjT2R4	3	0.684635	0.649554	0.605836	0.700438	0.783229	0.731451	0.607335	0.679921		0.559252		0.623207		0.608841		0.581587			0.651274	0.066128
	1	0.718106	0.732438	0.612653	0.640367	0.738856	0.793966	0.607251	0.610667		0.622582		0.750739		0.711272		0.626699			0.680466	0.0667267
	0.3	0.713391	0.649652	0.605084	0.707426	0.737781	0.753875	0.700799	0.735928		0.604167		0.751282		0.739669		0.669621			0.69739	0.0536218
	0.1	0.733491	0.68244	0.597268	0.549261	0.743024	0.733214	0.649545	0.633981		0.508739		0.681362		0.746151		0.564612			0.651924	0.0821401
	0.03	0.593929	0.564565	0.480634	0.462111	0.597762	0.521671	0.546137	0.551475		0.496958		0.615399		0.543245		0.436175			0.534172	0.0562985
	0.01	0.348156	0.430858	0.52412	0.574665	0.476842	0.540251	0.307223	0.493525		0.376065		0.316967		0.435763		0.350573			0.43125	0.0914297
	0.003	0.316903	0.23152	0.312411	0.363546	0.282226	0.42277	0.271852	0.361943		0.167941		0.380975		0.236507		0.271595			0.301682	0.0726047
	0	0.144375	0.198213	0.0858028	0.1499	0.0596839	0.211763	0.102288	0.147407		0.0481041		0.0878046		0.103991		0.0944835			0.119485	0.0513527
CcT2R4	3	0.288185	0.339058	0.216346	0.293682	0.293236	0.352493	0.297903	0.195618		0.183415		0.205513		0.157533		0.121734			0.245393	0.0745999
	1	0.403992	0.391863	0.30602	0.29767	0.35964	0.479164	0.266344	0.2446		0.282438		0.309111		0.249407		0.210325			0.316714	0.0779238
	0.3	0.376751	0.403037	0.342012	0.438315	0.414639	0.439445	0.405347	0.413743		0.317631		0.319528		0.384836		0.315746			0.380919	0.0463075
	0.1	0.42299	0.44316	0.220616	0.248821	0.358362	0.390015	0.323342	0.322031		0.152092		0.346481		0.382387		0.253089			0.321949	0.0875556
	0.03	0.226693	0.33297	0.175951	0.210002	0.347092	0.351673	0.268517	0.199562		0.166875		0.200917		0.275516		0.169837			0.2438	0.069476
	0.01	0.291968	0.243059	0.411736	0.460101	0.196021	0.287735	0.193148	0.272476		0.197604		0.219507		0.193145		0.0837699			0.254189	0.102032
	0.003	0.215643	0.21554	0.260262	0.437078	0.233925	0.263087	0.229744	0.210554		0.136505		0.236954		0.210874		0.0984052			0.229048	0.0809952
	0	0.24461	0.139788	0.0452361	0.15681	0.159373	0.115891	0.0851723	0.0736292		0.0350753		0.0803678		0.151194		0.0646834			0.112652	0.0602738
AaT2R4	3	0.183262	0.216468	0.178634	0.299042	0.192919	0.164284	0.21763	0.152789		0.151974		0.185612		0.0789609		0.057974			0.173296	0.0628567
	1	0.245369	0.241544	0.172076	0.219415	0.222218	0.286078	0.247135	0.0949122		0.119413		0.175547		0.0918006		0.058914			0.181202	0.0742069
	0.3	0.166829	0.176214	0.332503	0.388033	0.0999452	0.242646	0.197227	0.226593		0.0944421		0.196049		0.173299		0.172575			0.20553	0.0849494
	0.1	0.19935	0.238314	0.11199	0.213656	0.2427	0.21702	0.216072	0.222586		0.157076		0.21811		0.150951		0.0430117			0.185903	0.0596344
	0.03	0.164965	0.214058	0.242337	0.199706	0.21066	0.155479	0.290095	0.160397		-0.0283062		0.163607		0.080976		0.0275824			0.156796	0.0904247
	0.01	0.0986332	0.153093	0.403258	0.49806	0.0320557	0.181808	0.136345	0.171361		0.123581		0.108452		0.146006		0.0360347			0.174057	0.13882
	0.003	0.134434	0.15019	0.314425	0.383928	0.15267	0.14874	0.121407	0.128279		0.035241		0.0385319		0.18642		0.163267			0.163128	0.0992369
	0	0.132737	0.0794404	0.0433218	0.144942	0.0482976	0.0814194	0.10522	0.0110519		0.0807998		0.017654		0.0840648		0.0306053			0.0716295	0.0428999
AgT2R4	3	0.374154	0.525064	0.3092	0.359325	0.565796	0.537343	0.443908	0.48746		0.354824		0.367601		0.398606		0.368793			0.424339	0.0847961
	1	0.526616	0.596182	0.285615	0.380484	0.538518	0.655996	0.396915	0.413678		0.366188		0.413137		0.533027		0.406632			0.459416	0.108542
	0.3	0.562139	0.615049	0.323488	0.44737	0.509933	0.638328	0.471323	0.5991		0.427844		0.409023		0.519606		0.483406			0.500551	0.0929515
	0.1	0.477999	0.577353	0.295204	0.398217	0.554719	0.596081	0.396819	0.440495		0.336601		0.366406		0.524246		0.38928			0.446118	0.0989657
	0.03	0.367108	0.46491	0.26494	0.364611	0.46383	0.519617	0.399364	0.316877		0.240477		0.307364		0.339987		0.311001			0.363341	0.0850164
	0.01	0.230406	0.245688	0.452102	0.521912	0.356764	0.43441	0.245067	0.282068		0.282462		0.218545		0.30075		0.241966			0.317678	0.100617
	0.003	0.148125	0.270616	0.361242	0.43985	0.274136	0.329925	0.14941	0.111195		0.0965907		0.165568		0.175425		0.15805			0.223344	0.109433
	0	0.114153	0.0653242	0.0751556	0.164252	0.108517	0.088609	0.106248	0.0987113		0.0615326		0.176869		0.193421		0.109909			0.113558	0.043064
ApT2R4-1	3					0.456714	0.410325	0.376626	0.262442		0.300768		0.268728		0.341249		0.364297			0.347644	0.0683143
	1					0.384084	0.389778	0.337634	0.17238		0.243339		0.270897		0.410023		0.372609			0.322593	0.084671
	0.3					0.283191	0.307921	0.257867	0.228462		0.216512		0.170302		0.384652		0.368972			0.277235	0.074457
	0.1					0.252351	0.186983	0.138489	0.0430826		0.10552		0.06696		0.304322		0.128768			0.153309	0.0898091
	0.03					0.168271	0.0869233	0.0389384	-0.0279078		0.000162428		0.0332733		0.00132041		0.0599613			0.0451178	0.061627
	0.01					0.0175645	0.0740734	-0.0267215	0.0186331		0.0141625		-0.0544527		0.0067628		0.0289939			0.009877	0.038038
	0.003					0.0695643	0.0123535	-0.0527605	-0.129588		-0.11806		-0.056571		0.0520225		0.0361502			-0.0233611	0.0768619
	0					-0.0868385	-0.093349	-0.0634503	-0.0653746		-0.109204		-0.132214		0.0267402		-0.0270346			-0.0688405	0.049992
	0.158402	0.281135	0.186586	0.651274	0.245393	0.173296	0.424339	0.347644
	0.171664	0.246458	0.217886	0.680466	0.316714	0.181202	0.459416	0.322593
	0.22821	0.223037	0.193866	0.69739	0.380919	0.20553	0.500551	0.277235
	0.219014	0.173131	0.198943	0.651924	0.321949	0.185903	0.446118	0.153309
	0.234937	0.141784	0.195738	0.534172	0.2438	0.156796	0.363341	0.0451178
	0.260607	0.192333	0.21733	0.43125	0.254189	0.174057	0.317678	0.009877
	0.254873	0.157176	0.212367	0.301682	0.229048	0.163128	0.223344	-0.0233611
	0.218044	0.152283	0.165287	0.119485	0.112652	0.0716295	0.113558	-0.0688405
	col_HsT2R4_1_minus	col_HsT2R4_2_minus	col_HsT2R4_3_minus	col_CjT2R4_minus	col_CcT2R4_minus	col_AaT2R4_minus	col_AgT2R4_minus	col_ApT2R4_minus
	-0.0596418	0.128852	0.0212993	0.531789	0.132741	0.101666	0.310781	0.416484
	-0.0463799	0.0941751	0.0525995	0.560982	0.204062	0.109572	0.345857	0.391434
	0.0101662	0.0707547	0.0285797	0.577905	0.268267	0.1339	0.386992	0.346075
	0.000970143	0.0208485	0.033656	0.532439	0.209296	0.114273	0.33256	0.22215
	0.0168937	-0.0104988	0.0304511	0.414687	0.131148	0.0851668	0.249782	0.113958
	0.0425636	0.0400503	0.0520435	0.311766	0.141537	0.102428	0.20412	0.0787175
	0.036829	0.00489329	0.04708	0.182198	0.116395	0.0914982	0.109786	0.0454794
	0	0	0	0	0	0	0	0
minusmock - minuszero
	col																			average	stdev			Cj 0.1mM vs HS1
HsT2R4-1	3					0.0868865	0.0113593	-0.022674	-0.0497188	0.0225211	-0.0840135	-0.122022	-0.0148124	-0.0583217	-0.200777	-0.131003	-0.188037	-0.0247306		-0.0596418	0.0836361			t-検定: 等分散を仮定した２標本による検定
	1					0.086524	0.0640101	0.0431926	-0.129532	-0.0815066	-0.0447821	-0.142809	0.0716348	-0.0394128	-0.042368	-0.135299	-0.167973	-0.0846172		-0.0463799	0.0882551
	0.3					0.0932251	0.0958678	0.136118	-0.0123152	0.0757451	-0.0190205	-0.072728	0.012931	-0.0219593	0.0549064	-0.100565	-0.0481003	-0.0619435		0.0101662	0.0744616				変数 1	変数 2
	0.1					0.19024	0.102959	0.0872741	-0.0714406	-0.0256522	-0.0562392	-0.0516858	0.0160347	-0.0353697	0.109192	0.00280812	-0.14509	-0.110418		0.000970143	0.0968998			平均	0.532439	0.000970143
	0.03					0.220433	0.148399	0.182439	0.051872	0.0145611	0.0503215	-0.00242621	-0.0383746	-0.0233064	-0.0084009	-0.183653	-0.0949214	-0.0973244		0.0168937	0.115443			分散	0.00670127	0.00938956
	0.01					0.193377	0.134545	0.0419099	0.121467	0.0304028	0.115003	-0.0395727	0.0601165	0.0470736	-0.00707403	-0.0743998	-0.0442198	-0.0253007		0.0425636	0.0807169			観測数	12	13
	0.003					0.245789	0.130883	0.117611	0.0126186	-0.0202605	0.0231324	-0.0326212	0.0355204	-0.0203115	0.0628342	-0.106858	0.0178445	0.0125956		0.036829	0.088237			プールされた分散	0.00810386
	0					0	0	0	0	0	0	0	0	0	0	0	0	0		0	0			仮説平均との差異	0
HsT2R4-2	3					0.246386	0.35274	0.0814364	0.0449942	0.0533342	0.120185	0.201884	0.161632	0.108513	0.0443651	0.075202	0.0537918	0.130614		0.128852	0.0919574			自由度	23
	1					0.294945	0.389493	0.0382794	-0.130936	-0.0228685	0.037185	0.125722	0.164496	0.084285	0.0997219	0.0515839	0.0370056	0.055365		0.0941751	0.132579			t	14.7477
	0.3					0.207674	0.327148	0.106948	-0.00721716	0.103726	0.0417513	0.0970338	0.0219568	-0.0884106	0.0576214	-0.0201766	0.0330946	0.038662		0.0707547	0.105316			P(T<=t) 片側	1.63115e-13
	0.1					0.169954	0.254424	0.0101271	-0.144515	0.0447532	-0.0254476	0.0334252	0.0354983	-0.032858	0.0689951	0.00620847	-0.0488665	-0.100669		0.0208485	0.105032			t 境界値 片側	1.71387
	0.03					0.078147	0.273834	0.0270904	-0.125591	0.046852	-0.0328251	0.0251172	0.0484807	0.00946243	-0.123372	-0.183597	-0.0961469	-0.083937		-0.0104988	0.118226			P(T<=t) 両側	3.26229e-13	***
	0.01					0.144307	0.308716	-0.0485131	-0.0116904	0.14286	0.0157486	0.0666617	-0.0112194	0.052205	-0.00793892	-0.0451774	-0.0530488	-0.0322563		0.0400503	0.104753			t 境界値 両側	2.06866
	0.003					0.109747	0.223271	-0.0348175	-0.160248	0.0280726	0.012381	-0.00783152	0.030556	-0.00693972	0.00908551	-0.131431	0.0156106	-0.0238441		0.00489329	0.0951438
	0					0	0	0	0	0	0	0	0	0	0	0	0	0		0	0			vs Hs2
HsT2R4-3	3										0.0222172	-0.0288841	0.0359456	0.0999867	-0.0471112	-0.0107889	0.0813405	0.0176884		0.0212993	0.0510645			t-検定: 等分散を仮定した２標本による検定
	1										0.105469	-0.027768	0.101101	0.127189	0.00700853	0.0489767	0.0947947	-0.0359757		0.0525995	0.0642404
	0.3										0.0864548	-0.0879566	0.0267874	0.0577015	0.0992016	-0.0707664	0.0887125	0.0285029		0.0285797	0.0719668				変数 1	変数 2
	0.1										0.0705656	-0.00641888	-0.0174603	0.123681	0.119479	0.00103257	0.0492691	-0.0708999		0.033656	0.068963			平均	0.532439	0.0208485
	0.03										0.131069	0.0331877	0.047732	0.137127	0.00040046	-0.0719089	0.0836361	-0.117635		0.0304511	0.0909855			分散	0.00670127	0.0110318
	0.01										0.118645	0.0810685	0.0252585	0.115426	0.0802575	-0.058123	0.101609	-0.047793		0.0520435	0.0710832			観測数	12	13
	0.003										0.0826987	-0.121779	0.0574091	0.100767	0.114996	-0.00527491	0.101658	0.0461649		0.04708	0.0784714			プールされた分散	0.00896067
	0										0	0	0	0	0	0	0	0		0	0			仮説平均との差異	0
CjT2R4	3	0.54026	0.451341	0.520033	0.550538	0.723545	0.519688	0.505047	0.532514		0.511148		0.535402		0.504849		0.487104			0.531789	0.0659391			自由度	23
	1	0.573731	0.534224	0.52685	0.490467	0.679172	0.582203	0.504962	0.46326		0.574478		0.662935		0.607281		0.532216			0.560982	0.0658306			t	13.5003
	0.3	0.569016	0.451438	0.519281	0.557526	0.678097	0.542112	0.598511	0.588521		0.556063		0.663478		0.635678		0.575137			0.577905	0.0624695			P(T<=t) 片側	1.01708e-12
	0.1	0.589116	0.484226	0.511466	0.39936	0.68334	0.521451	0.547256	0.486574		0.460635		0.593557		0.64216		0.470129			0.532439	0.0818613			t 境界値 片側	1.71387
	0.03	0.449554	0.366351	0.394831	0.31221	0.538078	0.309908	0.443849	0.404068		0.448854		0.527595		0.439254		0.341692			0.414687	0.0747494			P(T<=t) 両側	2.03416e-12	***
	0.01	0.20378	0.232644	0.438317	0.424764	0.417158	0.328488	0.204934	0.346118		0.32796		0.229162		0.331772		0.256089			0.311766	0.0859549			t 境界値 両側	2.06866
	0.003	0.172528	0.0333063	0.226608	0.213646	0.222542	0.211007	0.169563	0.214536		0.119837		0.293171		0.132516		0.177112			0.182198	0.0657713
	0	0	0	0	0	0	0	0	0		0		0		0		0			0	0			vs Hs3
CcT2R4	3	0.0435749	0.19927	0.17111	0.136872	0.133863	0.236602	0.212731	0.121989		0.14834		0.125145		0.00633908		0.0570509			0.132741	0.0695282			t-検定: 等分散を仮定した２標本による検定
	1	0.159382	0.252075	0.260784	0.140859	0.200267	0.363272	0.181172	0.170971		0.247363		0.228743		0.0982134		0.145642			0.204062	0.0710926
	0.3	0.132141	0.263249	0.296776	0.281505	0.255266	0.323553	0.320175	0.340114		0.282556		0.23916		0.233642		0.251063			0.268267	0.0549147				変数 1	変数 2
	0.1	0.17838	0.303372	0.17538	0.0920104	0.198989	0.274123	0.23817	0.248402		0.117016		0.266113		0.231193		0.188406			0.209296	0.0632769			平均	0.532439	0.033656
	0.03	-0.0179166	0.193182	0.130714	0.0531919	0.187719	0.235781	0.183345	0.125933		0.1318		0.120549		0.124323		0.105154			0.131148	0.0673397			分散	0.00670127	0.00475589
	0.01	0.0473584	0.103272	0.3665	0.30329	0.0366483	0.171844	0.107976	0.198847		0.162528		0.139139		0.0419515		0.0190865			0.141537	0.108206			観測数	12	8
	0.003	-0.0289666	0.0757528	0.215026	0.280268	0.0745524	0.147196	0.144572	0.136925		0.10143		0.156586		0.0596803		0.0337218			0.116395	0.0826657			プールされた分散	0.00594474
	0	0	0	0	0	0	0	0	0		0		0		0		0			0	0			仮説平均との差異	0
AaT2R4	3	0.0505255	0.137028	0.135313	0.154099	0.144622	0.0828642	0.112409	0.141737		0.0711745		0.167958		-0.00510395		0.0273687			0.101666	0.0555234			自由度	18
	1	0.112632	0.162104	0.128754	0.0744723	0.17392	0.204659	0.141915	0.0838603		0.0386131		0.157893		0.00773576		0.0283087			0.109572	0.0629593			t	14.1731
	0.3	0.0340925	0.0967736	0.289181	0.243091	0.0516476	0.161226	0.0920071	0.215541		0.0136423		0.178395		0.0892342		0.14197			0.1339	0.0862392			P(T<=t) 片側	1.65801e-11
	0.1	0.0666139	0.158873	0.0686683	0.0687141	0.194402	0.1356	0.110851	0.211534		0.0762763		0.200456		0.066886		0.0124063			0.114273	0.064847			t 境界値 片側	1.73406
	0.03	0.0322282	0.134618	0.199016	0.0547638	0.162362	0.0740592	0.184874	0.149345		-0.109106		0.145953		-0.00308883		-0.0030229			0.0851668	0.093556			P(T<=t) 両側	3.31603e-11	***
	0.01	-0.0341034	0.0736529	0.359936	0.353118	-0.0162419	0.100389	0.0311247	0.160309		0.0427812		0.0907976		0.0619412		0.00542935			0.102428	0.129995			t 境界値 両側	2.10092
	0.003	0.00169707	0.0707496	0.271103	0.238986	0.104372	0.0673205	0.0161865	0.117227		-0.0455588		0.0208779		0.102356		0.132661			0.0914982	0.0930169
	0	0	0	0	0	0	0	0	0		0		0		0		0			0	0			vs Cc
AgT2R4	3	0.260001	0.459739	0.234044	0.195073	0.457279	0.448734	0.337661	0.388748		0.293292		0.190731		0.205185		0.258884			0.310781	0.104403			t-検定: 等分散を仮定した２標本による検定
	1	0.412463	0.530858	0.21046	0.216232	0.430002	0.567387	0.290667	0.314967		0.304655		0.236268		0.339606		0.296723			0.345857	0.116819
	0.3	0.447986	0.549725	0.248333	0.283118	0.401416	0.549719	0.365075	0.500389		0.366312		0.232154		0.326185		0.373497			0.386992	0.108094				変数 1	変数 2
	0.1	0.363845	0.512029	0.220048	0.233965	0.446202	0.507472	0.290572	0.341784		0.275069		0.189537		0.330825		0.279371			0.33256	0.107669			平均	0.532439	0.209296
	0.03	0.252955	0.399586	0.189785	0.200359	0.355313	0.431008	0.293116	0.218165		0.178944		0.130495		0.146566		0.201092			0.249782	0.0989134			分散	0.00670127	0.00400397
	0.01	0.116252	0.180363	0.376947	0.357661	0.248247	0.345801	0.138819	0.183356		0.22093		0.0416751		0.107329		0.132057			0.20412	0.108576			観測数	12	12
	0.003	0.0339712	0.205292	0.286086	0.275598	0.165619	0.241316	0.0431619	0.0124839		0.0350581		-0.0113018		-0.0179956		0.0481413			0.109786	0.11605			プールされた分散	0.00535262
	0	0	0	0	0	0	0	0	0		0		0		0		0			0	0			仮説平均との差異	0
ApT2R4-1	3					0.543553	0.503674	0.440077	0.327817		0.409972		0.400942		0.314509		0.391332			0.416484	0.078815			自由度	22
	1					0.470923	0.483127	0.401085	0.237755		0.352543		0.403111		0.383282		0.399643			0.391434	0.0757997			t	10.819
	0.3					0.370029	0.40127	0.321318	0.293836		0.325716		0.302516		0.357911		0.396007			0.346075	0.0412435			P(T<=t) 片側	1.41439e-10
	0.1					0.339189	0.280332	0.201939	0.108457		0.214724		0.199174		0.277581		0.155802			0.22215	0.0741384			t 境界値 片側	1.71714
	0.03					0.25511	0.180272	0.102389	0.0374668		0.109366		0.165487		-0.0254198		0.086996			0.113958	0.0871252			P(T<=t) 両側	2.82878e-10	***
	0.01					0.104403	0.167422	0.0367288	0.0840077		0.123366		0.077761		-0.0199774		0.0560285			0.0787175	0.0567818			t 境界値 両側	2.07387
	0.003					0.156403	0.105702	0.0106897	-0.0642137		-0.00885604		0.0756428		0.0252823		0.0631848			0.0454794	0.069444
	0					0	0	0	0		0		0		0		0			0	0			vs Aa
																								t-検定: 等分散を仮定した２標本による検定
																									変数 1	変数 2
																								平均	0.532439	0.114273
																								分散	0.00670127	0.00420514
																								観測数	12	12
																								プールされた分散	0.00545321
																								仮説平均との差異	0
																								自由度	22
																								t	13.8707
																								P(T<=t) 片側	1.17353e-12
average	col_HsT2R1_1	col_HsT2R1_2	col_HsT2R1_3	col_CjT2R1	col_CcT2R1	col_AaT2R1	col_AgT2R1	col_ApT2R1			0.1 mM													t 境界値 片側	1.71714
3	-0.0596418	0.128852	0.0212993	0.531789	0.132741	0.101666	0.310781	0.416484			0.000970143													P(T<=t) 両側	2.34706e-12	***
1	-0.0463799	0.0941751	0.0525995	0.560982	0.204062	0.109572	0.345857	0.391434			0.0208485													t 境界値 両側	2.07387
0.3	0.0101662	0.0707547	0.0285797	0.577905	0.268267	0.1339	0.386992	0.346075			0.033656
0.1	0.000970143	0.0208485	0.033656	0.532439	0.209296	0.114273	0.33256	0.22215			0.532439													vs Ag
0.03	0.0168937	-0.0104988	0.0304511	0.414687	0.131148	0.0851668	0.249782	0.113958			0.209296													t-検定: 等分散を仮定した２標本による検定
0.01	0.0425636	0.0400503	0.0520435	0.311766	0.141537	0.102428	0.20412	0.0787175			0.114273
0.003	0.036829	0.00489329	0.04708	0.182198	0.116395	0.0914982	0.109786	0.0454794			0.33256														変数 1	変数 2
0	0	0	0	0	0	0	0	0			0.22215													平均	0.532439	0.33256
																								分散	0.00670127	0.0115925
																								観測数	12	12
stdev	stdev_col_HsT2R1_1	stdev_col_HsT2R1_2	stdev_col_HsT2R1_3	stdev_col_CjT2R1	stdev_col_CcT2R1	stdev_col_AaT2R1	stdev_col_AgT2R1	stdev_col_ApT2R1																プールされた分散	0.00914689
3	0.0836361	0.0919574	0.0510645	0.0659391	0.0695282	0.0555234	0.104403	0.078815			0.0968998													仮説平均との差異	0
1	0.0882551	0.132579	0.0642404	0.0658306	0.0710926	0.0629593	0.116819	0.0757997			0.105032													自由度	22
0.3	0.0744616	0.105316	0.0719668	0.0624695	0.0549147	0.0862392	0.108094	0.0412435			0.068963													t	5.11925
0.1	0.0968998	0.105032	0.068963	0.0818613	0.0632769	0.064847	0.107669	0.0741384			0.0818613													P(T<=t) 片側	1.97445e-05
0.03	0.115443	0.118226	0.0909855	0.0747494	0.0673397	0.093556	0.0989134	0.0871252			0.0632769													t 境界値 片側	1.71714
0.01	0.0807169	0.104753	0.0710832	0.0859549	0.108206	0.129995	0.108576	0.0567818			0.064847													P(T<=t) 両側	3.9489e-05	***
0.003	0.088237	0.0951438	0.0784714	0.0657713	0.0826657	0.0930169	0.11605	0.069444			0.107669													t 境界値 両側	2.07387
0	0	0	0	0	0	0	0	0			0.0741384
																								vs Ap
																								t-検定: 等分散を仮定した２標本による検定
without_autozero
average	col_HsT2R1_1	col_HsT2R1_2	col_HsT2R1_3	col_CjT2R1	col_CcT2R1	col_AaT2R1	col_AgT2R1	col_ApT2R1																	変数 1	変数 2
3	0.158402	0.281135	0.186586	0.651274	0.245393	0.173296	0.424339	0.347644																平均	0.532439	0.22215
1	0.171664	0.246458	0.217886	0.680466	0.316714	0.181202	0.459416	0.322593																分散	0.00670127	0.00549651
0.3	0.22821	0.223037	0.193866	0.69739	0.380919	0.20553	0.500551	0.277235																観測数	12	8
0.1	0.219014	0.173131	0.198943	0.651924	0.321949	0.185903	0.446118	0.153309																プールされた分散	0.00623275
0.03	0.234937	0.141784	0.195738	0.534172	0.2438	0.156796	0.363341	0.0451178																仮説平均との差異	0
0.01	0.260607	0.192333	0.21733	0.43125	0.254189	0.174057	0.317678	0.009877																自由度	18
0.003	0.254873	0.157176	0.212367	0.301682	0.229048	0.163128	0.223344	-0.0233611																t	8.61088
0	0.218044	0.152283	0.165287	0.119485	0.112652	0.0716295	0.113558	-0.0688405																P(T<=t) 片側	4.23075e-08
																								t 境界値 片側	1.73406
																								P(T<=t) 両側	8.46151e-08	***
stdev	stdev_col_HsT2R1_1	stdev_col_HsT2R1_2	stdev_col_HsT2R1_3	stdev_col_CjT2R1	stdev_col_CcT2R1	stdev_col_AaT2R1	stdev_col_AgT2R1	stdev_col_ApT2R1																t 境界値 両側	2.10092
3	0.0517278	0.175095	0.0369501	0.066128	0.0745999	0.0628567	0.0847961	0.0683143
1	0.0722328	0.199984	0.0696281	0.0667267	0.0779238	0.0742069	0.108542	0.084671
0.3	0.0587439	0.156965	0.0641126	0.0536218	0.0463075	0.0849494	0.0929515	0.074457
0.1	0.0896887	0.161342	0.0727911	0.0821401	0.0875556	0.0596344	0.0989657	0.0898091
0.03	0.0842818	0.147554	0.0847675	0.0562985	0.069476	0.0904247	0.0850164	0.061627
0.01	0.0592416	0.12761	0.0676942	0.0914297	0.102032	0.13882	0.100617	0.038038
0.003	0.0725813	0.153704	0.0726366	0.0726047	0.0809952	0.0992369	0.109433	0.0768619
0	0.0465224	0.167079	0.0527188	0.0513527	0.0602738	0.0428999	0.043064	0.049992

## Sheet: T2R1_ancesttor
	cam	140116_3	140116_4	140117_3	140117_4	140226_3	140226_4	140227_3	140226_4											average	stdev				base(fixed)	max	rate	xhalf	max-base
ancestor 1-2	1	1.1254	0.820686	1.77616	1.45745	1.35596	1.29273	1.2733	1.33											1.30396	0.271613				0.4277	0.51495	0.07491	1.9728e-08	0.08725
	0.3	0.655601	0.533359	1.35342	1.0537	0.780273	0.759315	0.872346	0.966241											0.871781	0.255308
	0.1	0.475196	0.35927	0.913344	0.711265	0.550051	0.466131	0.632869	0.597418											0.588193	0.170913
	0.03	0.361702	0.285652	0.492742	0.449045	0.338982	0.371099	0.448565	0.372029											0.389977	0.0680801
	0.01	0.305977	0.222138	0.435413	0.324503	0.276819	0.248372	0.287304	0.264706											0.295654	0.0649108
	0.003	0.272872	0.193387	0.323859	0.292048	0.256909	0.212819	0.350133	0.287466											0.273687	0.0525403
	0.001	0.295422	0.213715	0.346663	0.338223	0.284705	0.226334	0.308231	0.262194											0.284436	0.0482911
	0	0.292357	0.256282	0.294935	0.188751	0.247409	0.280822	0.376078	0.285706											0.277792	0.0528502
ancestor 1-3	1	1.04039	0.793832	1.33639	0.96227	1.19599	0.948056	1.17093	0.979657											1.05344	0.171802
	0.3	0.630603	0.6077	0.942554	0.714089	0.755905	0.587722	0.802685	0.665954											0.713402	0.118542
	0.1	0.410593	0.382552	0.58624	0.461913	0.47766	0.358768	0.481257	0.416029											0.446876	0.0716606
	0.03	0.381879	0.341816	0.49347	0.353516	0.2369	0.283946	0.325149	0.331522											0.343525	0.0750787
	0.01	0.301995	0.265231	0.338115	0.195257	0.236061	0.232684	0.259124	0.19378											0.252781	0.0498176
	0.003	0.365321	0.301837	0.298508	0.262765	0.274855	0.195641	0.250954	0.205462											0.269418	0.0548282
	0.001	0.351847	0.283573	0.362127	0.243273	0.226853	0.220016	0.297677	0.242907											0.278534	0.0552429
	0	0.361796	0.249003	0.273141	0.220687	0.294444	0.242009	0.360642	0.266375											0.283512	0.0527238
ancestor 2-1	1	1.41191	1.05606	1.43753	1.18139	1.08618	0.841415	1.13395	1.02476											1.14665	0.198651				0.34124	1.0985	0.50828	0.017825	0.75726
	0.3	0.835424	0.696499	1.02659	0.827505	0.635296	0.57311	0.612725	0.683147											0.736287	0.150676
	0.1	0.559322	0.498035	0.714848	0.45447	0.415335	0.39244	0.486608	0.463535											0.498074	0.101399
	0.03	0.468283	0.407656	0.409583	0.343655	0.343527	0.286723	0.363585	0.350649											0.371708	0.0552481
	0.01	0.406381	0.323985	0.264511	0.226812	0.310273	0.222696	0.301537	0.363282											0.302435	0.0638629
	0.003	0.350869	0.275979	0.289718	0.269519	0.428622	0.546999	0.33446	0.370978											0.358393	0.0931197
	0.001	0.393971	0.319097	0.328502	0.22125	0.269256	0.282201	0.360406	0.334863											0.313693	0.0545573
	0	0.368641	0.36862	0.222848	0.201224	0.315354	0.289999	0.365713	0.476609											0.326126	0.0890533
ancestor 3-1	1	1.09589	0.822939	1.25934	1.04203	1.0204	0.756203	1.10126	0.953949											1.0065	0.161005				0.34327	1.0296	0.19508	1.2406	0.68633
	0.3	0.626718	0.501025	0.814362	0.583412	0.670932	0.502325	0.567807	0.638669											0.613156	0.101738
	0.1	0.423139	0.368342	0.513438	0.454104	0.464106	0.377885	0.408341	0.459576											0.433616	0.0485652
	0.03	0.300292	0.315056	0.354235	0.270653	0.391943	0.327771	0.346011	0.388308											0.336784	0.0419954
	0.01	0.294118	0.279218	0.273752	0.316269	0.313022	0.295129	0.278096	0.318869											0.296059	0.0182249
	0.003	0.287138	0.31073	0.274859	0.203877	0.351945	0.261759	0.314644	0.341713											0.293333	0.0476773
	0.001	0.308114	0.30434	0.302717	0.252457	0.302188	0.291765	0.319412	0.35507											0.304508	0.0284655
	0	0.440805	0.331378	0.261789	0.254187	0.357954	0.251338	0.311718	0.366569											0.321967	0.0663374
ancestor 4-1	1	1.03754	0.909559	1.46183	1.12599	1.01676	0.693721	0.955228	0.796001											0.999579	0.231904				0.29677	0.64597	0.048066	0.002507	0.3492
	0.3	0.65501	0.557146	0.880016	0.777025	0.555523	0.432367	0.503671	0.592707											0.619183	0.14691
	0.1	0.465331	0.387523	0.620647	0.445158	0.415337	0.372818	0.358144	0.400942											0.433237	0.0836978
	0.03	0.312414	0.325446	0.383883	0.307049	0.355296	0.275754	0.29091	0.274351											0.315638	0.0383914
	0.01	0.342666	0.268022	0.294569	0.282273	0.329994	0.238828	0.253258	0.285149											0.286845	0.0355551
	0.003	0.311359	0.290552	0.204983	0.149671	0.272723	0.212102	0.264095	0.258207											0.245462	0.0528551
	0.001	0.379705	0.359756	0.251008	0.306762	0.267573	0.25533	0.26893	0.321128											0.301274	0.0490121
	0	0.371973	0.384218	0.19286	0.19981	0.238036	0.268284	0.267038	0.255349											0.272196	0.0712449
mock	1	0.72828	0.508067	0.860883	0.622265	0.531196	0.271977	0.599131	0.419848											0.567706	0.181229				0.30139	1.1555	0.2412	0.18561	0.85411
	0.3	0.384807	0.382292	0.507707	0.386837	0.249035	0.253411	0.382022	0.264651											0.351345	0.089683
	0.1	0.284132	0.216354	0.349241	0.238991	0.283011	0.235221	0.316514	0.249901											0.271671	0.0451067
	0.03	0.288508	0.155187	0.299658	0.231739	0.278813	0.233024	0.348085	0.229496											0.258064	0.0584455
	0.01	0.264605	0.202401	0.298949	0.27116	0.310333	0.193681	0.307448	0.22501											0.259198	0.0468775
	0.003	0.274597	0.233546	0.252993	0.276256	0.332608	0.232011	0.302343	0.293321											0.274709	0.034752
	0.001	0.262169	0.207988	0.269132	0.292781	0.327464	0.205671	0.391589	0.265622											0.277802	0.0611591
	0	0.291106	0.32342	0.274323	0.231541	0.27322	0.251683	0.34389	0.256065											0.280656	0.0375848
minusmock	cam																			average	stdev
ancestor 1-2	1	0.397119	0.312619	0.915274	0.835185	0.824765	1.02075	0.674166	0.910156											0.736255	0.256121
	0.3	0.270795	0.151066	0.845709	0.666863	0.531238	0.505904	0.490323	0.70159											0.520436	0.226794
	0.1	0.191064	0.142916	0.564103	0.472273	0.26704	0.23091	0.316355	0.347517											0.316522	0.142514
	0.03	0.073194	0.130465	0.193084	0.217306	0.0601688	0.138075	0.10048	0.142533											0.131913	0.0544714
	0.01	0.041372	0.0197368	0.136464	0.0533428	-0.0335141	0.054691	-0.0201446	0.0396963											0.0364556	0.052144
	0.003	-0.00172481	-0.0401589	0.0708659	0.0157919	-0.0756997	-0.0191917	0.0477896	-0.00585441											-0.00102277	0.0467449
	0.001	0.0332523	0.00572714	0.0775302	0.0454418	-0.0427589	0.0206627	-0.0833587	-0.00342859											0.0066335	0.0508191
	0	0.00125146	-0.0671376	0.0206112	-0.0427905	-0.0258106	0.0291395	0.0321873	0.0296407											-0.00286356	0.0380398
ancestor 1-3	1	0.312107	0.285764	0.475509	0.340005	0.664789	0.676079	0.571795	0.559808											0.485732	0.157054
	0.3	0.245796	0.225408	0.434847	0.327252	0.50687	0.33431	0.420663	0.401303											0.362056	0.0966695
	0.1	0.126461	0.166198	0.236999	0.222921	0.194648	0.123546	0.164743	0.166128											0.175206	0.0410417
	0.03	0.0933707	0.186629	0.193812	0.121777	-0.0419132	0.0509216	-0.0229364	0.102026											0.085461	0.086848
	0.01	0.0373897	0.0628299	0.0391661	-0.075903	-0.074272	0.039003	-0.0483246	-0.0312293											-0.00641753	0.0568952
	0.003	0.0907241	0.0682913	0.0455149	-0.0134914	-0.0577538	-0.03637	-0.0513892	-0.0878588											-0.0052916	0.0654026
	0.001	0.0896779	0.0755847	0.0929949	-0.0495087	-0.10061	0.0143448	-0.0939128	-0.0227155											0.000731868	0.0797441
	0	0.0706905	-0.0744162	-0.00118206	-0.0108544	0.0212247	-0.00967351	0.0167521	0.0103103											0.00285645	0.0405671
ancestor 2-1	1	0.683634	0.547991	0.576651	0.559125	0.554984	0.569438	0.534822	0.604916											0.578945	0.0472105
	0.3	0.450617	0.314207	0.51888	0.440668	0.386261	0.319698	0.230702	0.418495											0.384941	0.0922231
	0.1	0.27519	0.28168	0.365607	0.215479	0.132324	0.157219	0.170094	0.213634											0.226403	0.0773711
	0.03	0.179775	0.252469	0.109925	0.111917	0.0647138	0.0536989	0.0154999	0.121154											0.113644	0.0749653
	0.01	0.141777	0.121584	-0.0344374	-0.0443483	-5.94722e-05	0.0290153	-0.00591096	0.138272											0.0432366	0.0784465
	0.003	0.0762717	0.0424326	0.0367245	-0.00673723	0.0960136	0.314988	0.0321172	0.0776571											0.0836835	0.0989134
	0.001	0.131801	0.111109	0.0593696	-0.0715312	-0.058208	0.0765296	-0.031183	0.0692407											0.035891	0.0784352
	0	0.0775353	0.0452009	-0.051475	-0.030317	0.0421344	0.0383164	0.0218224	0.220544											0.0454702	0.0823257
ancestor 3-1	1	0.367609	0.314872	0.398455	0.419761	0.489208	0.484226	0.502128	0.534101											0.438795	0.0757004
	0.3	0.241911	0.118733	0.306655	0.196575	0.421897	0.248913	0.185785	0.374018											0.261811	0.100923
	0.1	0.139006	0.151988	0.164197	0.215113	0.181095	0.142663	0.0918267	0.209675											0.161945	0.0403387
	0.03	0.0117844	0.159869	0.0545774	0.038914	0.11313	0.0947469	-0.0020744	0.158812											0.0787199	0.0628107
	0.01	0.0295135	0.0768166	-0.0251967	0.0451083	0.00268909	0.101449	-0.0293526	0.0938597											0.0368608	0.051467
	0.003	0.0125413	0.0771834	0.021866	-0.0723793	0.0193371	0.029748	0.0123009	0.0483926											0.0186238	0.0427764
	0.001	0.0459446	0.0963521	0.0335847	-0.0403244	-0.025276	0.0860941	-0.0721775	0.0894479											0.0267057	0.0651424
	0	0.149699	0.00795889	-0.0125344	0.0226453	0.0847348	-0.000344703	-0.032172	0.110504											0.0413114	0.0653741
ancestor 4-1	1	0.309263	0.401492	0.600945	0.503726	0.485561	0.421745	0.356097	0.376153											0.431873	0.0937599
	0.3	0.270203	0.174854	0.372309	0.390188	0.306488	0.178955	0.121649	0.328056											0.267838	0.0992305
	0.1	0.181199	0.171169	0.271406	0.206167	0.132326	0.137596	0.0416296	0.151041											0.161567	0.0659619
	0.03	0.0239063	0.170259	0.0842249	0.0753102	0.0764827	0.0427296	-0.057175	0.0448554											0.0575741	0.0641018
	0.01	0.0780608	0.0656207	-0.00437971	0.0111131	0.0196612	0.0451476	-0.0541898	0.0601391											0.0276466	0.0437618
	0.003	0.0367626	0.0570056	-0.04801	-0.126585	-0.0598854	-0.0199089	-0.0382479	-0.035114											-0.0292479	0.0570273
	0.001	0.117535	0.151769	-0.0181245	0.0139811	-0.0598904	0.0496589	-0.122659	0.0555056											0.0234719	0.0903516
	0	0.0808671	0.0607982	-0.0814632	-0.0317311	-0.0351835	0.0166009	-0.0768522	-0.000715811											-0.00845995	0.0594339				T2R1_cam	base	max	rate	xhalf	max-base
																									anc. 1-2	-0.0028636	0.89222	0.94086	0.19757	0.895084
																									anc. 1-3	0.0028564	0.54704	1.2009	0.17695	0.544184
																									anc. 2-1	0.04547	0.7526	0.96925	0.31711	0.70713
																									anc. 3-1	0.041311	0.60952	1.0046	0.43925	0.568209
																									anc. 4-1	-0.00846	0.64716	0.80279	0.41742	0.65562
	0.736255	0.485732	0.578945	0.438795	0.431873
	0.520436	0.362056	0.384941	0.261811	0.267838
	0.316522	0.175206	0.226403	0.161945	0.161567
	0.131913	0.085461	0.113644	0.0787199	0.0575741
	0.0364556	-0.00641753	0.0432366	0.0368608	0.0276466
	-0.00102277	-0.0052916	0.0836835	0.0186238	-0.0292479
	0.0066335	0.000731868	0.035891	0.0267057	0.0234719
	-0.00286357	0.00285645	0.0454702	0.0413114	-0.00845995
	cam_anc_1_2_minus	cam_anc_1_3_minus	cam_anc_2_1_minus	cam_anc_3_1_minus	cam_anc_4_1_minus
	0.739119	0.482876	0.533475	0.397484	0.440333
	0.5233	0.3592	0.339471	0.2205	0.276298
	0.319386	0.17235	0.180933	0.120634	0.170027
	0.134777	0.0826045	0.0681738	0.0374085	0.0660341
	0.0393192	-0.00927398	-0.0022336	-0.0044506	0.0361066
	0.0018408	-0.00814805	0.0382133	-0.0226876	-0.0207879
	0.00949707	-0.00212458	-0.0095792	-0.0146057	0.0319318
	0	0	0	0	0
autozero	cam										average	stdev
ancestor 1-2	1	0.395868	0.379756	0.894663	0.877975	0.850575	0.991615	0.641978	0.880516		0.739118	0.237861
	0.3	0.269543	0.218204	0.825097	0.709654	0.557048	0.476764	0.458136	0.671949		0.523299	0.211435
	0.1	0.189812	0.210053	0.543492	0.515064	0.29285	0.201771	0.284168	0.317876		0.319386	0.137859
	0.03	0.0719426	0.197603	0.172472	0.260097	0.0859795	0.108935	0.0682922	0.112893		0.134777	0.0686288
	0.01	0.0401205	0.0868744	0.115853	0.0961333	-0.00770346	0.0255515	-0.0523319	0.0100555		0.0393192	0.0573266
	0.003	-0.00297627	0.0269787	0.0502547	0.0585823	-0.0498891	-0.0483312	0.0156023	-0.0354951		0.00184079	0.0430866
	0.001	0.0320008	0.0728647	0.056919	0.0882323	-0.0169482	-0.00847682	-0.115546	-0.0330693		0.00949706	0.0670182
	0	0	0	0	0	0	0	0	0		0	0
ancestor 1-3	1	0.241416	0.360181	0.476691	0.35086	0.643564	0.685753	0.555043	0.549498		0.482876	0.154665
	0.3	0.175105	0.299824	0.43603	0.338106	0.485645	0.343984	0.403911	0.390992		0.3592	0.0948637
	0.1	0.0557705	0.240614	0.238181	0.233776	0.173424	0.13322	0.14799	0.155817		0.172349	0.0640944
	0.03	0.0226802	0.261046	0.194994	0.132632	-0.0631379	0.0605951	-0.0396885	0.0917157		0.0826045	0.111695
	0.01	-0.0333008	0.137246	0.0403482	-0.0650486	-0.0954968	0.0486765	-0.0650768	-0.0415397		-0.00927398	0.0779801
	0.003	0.0200336	0.142707	0.046697	-0.00263702	-0.0789785	-0.0266965	-0.0681413	-0.0981691		-0.00814805	0.0789701
	0.001	0.0189874	0.150001	0.0941769	-0.0386543	-0.121835	0.0240183	-0.110665	-0.0330259		-0.00212458	0.0940716
	0	0	0	0	0	0	0	0	0		0	0
ancestor 2-1	1	0.606099	0.502791	0.628126	0.589442	0.51285	0.531122	0.512999	0.384372		0.533475	0.076894
	0.3	0.373081	0.269006	0.570355	0.470985	0.344127	0.281382	0.20888	0.197951		0.339471	0.129381
	0.1	0.197655	0.236479	0.417082	0.245796	0.0901892	0.118902	0.148272	-0.00691005		0.180933	0.126363
	0.03	0.10224	0.207268	0.1614	0.142234	0.0225794	0.0153825	-0.00632251	-0.0993901		0.0681738	0.102244
	0.01	0.0642413	0.0763832	0.0170376	-0.0140313	-0.0421939	-0.00930105	-0.0277333	-0.0822714		-0.0022336	0.053202
	0.003	-0.00126368	-0.00276835	0.0881995	0.0235798	0.0538792	0.276672	0.0102948	-0.142887		0.0382133	0.117495
	0.001	0.054266	0.0659084	0.110845	-0.0412142	-0.100342	0.0382133	-0.0530054	-0.151303		-0.00957911	0.0908459
	0	0	0	0	0	0	0	0	0		0	0
ancestor 3-1	1	0.217909	0.306913	0.41099	0.397116	0.404473	0.484571	0.5343	0.423597		0.397484	0.098319
	0.3	0.0922118	0.110774	0.31919	0.17393	0.337162	0.249258	0.217957	0.263514		0.2205	0.0899998
	0.1	-0.0106929	0.144029	0.176731	0.192467	0.0963599	0.143008	0.123999	0.0991712		0.120634	0.0628636
	0.03	-0.137915	0.15191	0.0671118	0.0162687	0.0283953	0.0950916	0.0300976	0.0483084		0.0374085	0.0834599
	0.01	-0.120186	0.0688578	-0.0126622	0.022463	-0.0820458	0.101793	0.00281933	-0.0166443		-0.00445061	0.0727725
	0.003	-0.137158	0.0692245	0.0344004	-0.0950246	-0.0653977	0.0300927	0.0444728	-0.0621114		-0.0226877	0.076268
	0.001	-0.103755	0.0883932	0.0461191	-0.0629698	-0.110011	0.0864388	-0.0400056	-0.0210561		-0.0146057	0.079805
	0	0	0	0	0	0	0	0	0		0	0
ancestor 4-1	1	0.228395	0.340694	0.682409	0.535458	0.520745	0.405144	0.432949	0.376869		0.440333	0.138503
	0.3	0.189336	0.114056	0.453773	0.421919	0.341671	0.162354	0.198501	0.328772		0.276298	0.126858
	0.1	0.100332	0.11037	0.352869	0.237898	0.167509	0.120995	0.118482	0.151757		0.170026	0.0860691
	0.03	-0.0569609	0.109461	0.165688	0.107041	0.111666	0.0261287	0.0196772	0.0455712		0.0660341	0.0705778
	0.01	-0.00280637	0.00482253	0.0770835	0.0428442	0.0548447	0.0285467	0.0226625	0.0608549		0.0361066	0.0278232
	0.003	-0.0441045	-0.00379263	0.0334532	-0.0948537	-0.0247018	-0.0365099	0.0386044	-0.0343982		-0.0207879	0.0434832
	0.001	0.0366683	0.0909704	0.0633387	0.0457122	-0.0247069	0.033058	-0.0458072	0.0562214		0.0319319	0.045555
	0	0	0	0	0	0	0	0	0		0	0
average	ancestor 1-2	ancestor 1-3	ancestor 2-1	ancestor 3-1	ancestor 4-1
1	0.739118	0.482876	0.533475	0.397484	0.440333
0.3	0.523299	0.3592	0.339471	0.2205	0.276298
0.1	0.319386	0.172349	0.180933	0.120634	0.170026
0.03	0.134777	0.0826045	0.0681738	0.0374085	0.0660341
0.01	0.0393192	-0.00927398	-0.0022336	-0.00445061	0.0361066
0.003	0.00184079	-0.00814805	0.0382133	-0.0226877	-0.0207879
0.001	0.00949706	-0.00212458	-0.00957911	-0.0146057	0.0319319
0	0	0	0	0	0
stdev	stdev_ancestor 1-2	stdev_ancestor 1-3	stdev_ancestor 2-1	stdev_ancestor 3-1	stdev_ancestor 4-1
1	0.237861	0.154665	0.076894	0.098319	0.138503
0.3	0.211435	0.0948637	0.129381	0.0899998	0.126858
0.1	0.137859	0.0640944	0.126363	0.0628636	0.0860691
0.03	0.0686288	0.111695	0.102244	0.0834599	0.0705778
0.01	0.0573266	0.0779801	0.053202	0.0727725	0.0278232
0.003	0.0430866	0.0789701	0.117495	0.076268	0.0434832
0.001	0.0670182	0.0940716	0.0908459	0.079805	0.045555
0	0	0	0	0	0
										average
ancestor 2-1	0.197655	0.236479	0.417082	0.245796	0.0901892	0.118902	0.148272	-0.00691005		0.180933
ancestor 1-2	0.189812	0.210053	0.543492	0.515064	0.29285	0.201771	0.284168	0.317876		0.319386	1.76521
t-検定: 一対の標本による平均の検定ツール					t-検定: 等分散を仮定した２標本による検定
	変数 1	変数 2				変数 1	変数 2
平均	0.180933	0.319386			平均	0.180933	0.319386
分散	0.0159675	0.0190052			分散	0.0159675	0.0190052
観測数	8	8			観測数	8	8
ピアソン相関	0.561845				プールされた分散	0.0174863
仮説平均との差異	0				仮説平均との差異	0
自由度	7				自由度	14
t	-3.15586				t	-2.09402
P(T<=t) 片側	0.00801024				P(T<=t) 片側	0.0274684
t 境界値 片側	1.89458				t 境界値 片側	1.76131
P(T<=t) 両側	0.0160205	*			P(T<=t) 両側	0.0549369	marginally significant
t 境界値 両側	2.36462				t 境界値 両側	2.14479
ancestor 1-2	0.189812	0.210053	0.543492	0.515064	0.29285	0.201771	0.284168	0.317876		0.319386
Aa	0.189501	0.5209	0.669361	0.484773	0.352758	0.354171	0.270237	0.324754		0.395807	1.23927
					t-検定: 等分散を仮定した２標本による検定
						変数 1	変数 2
					平均	0.319386	0.395807
					分散	0.0190052	0.0236229
					観測数	8	8
					プールされた分散	0.021314
					仮説平均との差異	0
					自由度	14
					t	-1.04691
					P(T<=t) 片側	0.15644
					t 境界値 片側	1.76131
					P(T<=t) 両側	0.31288	ns
					t 境界値 両側	2.14479
ancestor 1-2	0.189812	0.210053	0.543492	0.515064	0.29285	0.201771	0.284168	0.317876		0.319386
Cj	0.143327	0.25895	0.159375	0.142399	0.118316	0.0628818	0.00405653	0.110743		0.125006	0.391396
					t-検定: 等分散を仮定した２標本による検定
						変数 1	変数 2
					平均	0.319386	0.125006
					分散	0.0190052	0.00549956
					観測数	8	8
					プールされた分散	0.0122524
					仮説平均との差異	0
					自由度	14
					t	3.51213
					P(T<=t) 片側	0.00172551
					t 境界値 片側	1.76131
					P(T<=t) 両側	0.00345102	**
					t 境界値 両側	2.14479

## Sheet: T2R4_ancestor
	col	140116_3	140116_4	140117_3	140117_4	140226_3	140226_4	140227_3	140227_4											average	stdev				base(fixed)	max	rate	xhalf	max-base
CjT2R4	3	0.819154	0.78572	1.05185	0.831611	0.768585	0.743351	0.771928	0.790224											0.820303	0.0976721				0.4277	0.51495	0.07491	1.9728e-08	0.08725
	1	0.807837	0.817676	0.980197	0.946522	0.745161	0.795959	0.871055	0.833348											0.849719	0.0790316
	0.3	0.820247	0.792611	0.958347	0.863036	0.805178	0.855165	0.893429	0.824085											0.851512	0.0543308
	0.1	0.808862	0.832418	0.961881	0.987133	0.757706	0.782272	0.844323	0.833625											0.851027	0.0816975
	0.03	0.688108	0.641687	0.949276	0.926181	0.632822	0.611761	0.796509	0.643538											0.736235	0.136871
	0.01	0.600345	0.533587	0.767745	0.671408	0.544221	0.451144	0.532073	0.513202											0.576716	0.100519
	0.003	0.454189	0.427752	0.582565	0.543926	0.35934	0.342491	0.385933	0.413496											0.438711	0.0854426
	0	0.277124	0.361812	0.345803	0.377379	0.258133	0.25102	0.336348	0.283043											0.311333	0.0495156
ancestor 1-1	3	0.574845	0.485608	0.786749	0.558761	0.415904	0.400574	0.462043	0.524739											0.526153	0.122489
	1	0.532825	0.552528	0.740465	0.666999	0.459415	0.45145	0.535044	0.529788											0.558564	0.098728
	0.3	0.663449	0.601286	0.748141	0.696206	0.571487	0.518429	0.571592	0.580642											0.618904	0.0765491
	0.1	0.61425	0.53494	0.733354	0.723363	0.526405	0.510014	0.556288	0.556146											0.594345	0.0882607
	0.03	0.668464	0.562644	0.7512	0.740436	0.476189	0.455415	0.554412	0.533386											0.592768	0.114016
	0.01	0.566782	0.557053	0.649607	0.621643	0.460465	0.406473	0.472001	0.523254											0.53216	0.0830277
	0.003	0.468463	0.460618	0.580934	0.632978	0.415021	0.35834	0.423765	0.38397											0.465511	0.0954887
	0	0.232848	0.323449	0.402415	0.473443	0.370485	0.365093	0.354926	0.291791											0.351806	0.0721594
ancestor 2-3	3	0.549812	0.535792	0.65973	0.60524	0.448068	0.409385	0.584094	0.511833											0.537994	0.0818735				0.34124	1.0985	0.50828	0.017825	0.75726
	1	0.579096	0.582946	0.74288	0.71792	0.45453	0.453882	0.598841	0.592676											0.590346	0.104792
	0.3	0.618729	0.580229	0.717458	0.774923	0.521086	0.457979	0.653329	0.639254											0.620373	0.101838
	0.1	0.682368	0.599769	0.735293	0.739561	0.509277	0.497076	0.563368	0.602007											0.61609	0.094616
	0.03	0.647015	0.559415	0.620328	0.76173	0.522268	0.44592	0.585538	0.545401											0.585952	0.093977
	0.01	0.600032	0.500101	0.642408	0.697075	0.524833	0.451087	0.575623	0.533238											0.56555	0.0798066
	0.003	0.516194	0.442272	0.598243	0.602329	0.384668	0.334507	0.457665	0.465042											0.475115	0.0944663
	0	0.311763	0.256461	0.325274	0.405371	0.282345	0.273933	0.351354	0.344081											0.318823	0.0485694
ancestor 3-1	3	0.639752	0.536313	0.633886	0.552824	0.417554	0.395364	0.516709	0.471728											0.520516	0.0902553				0.34327	1.0296	0.19508	1.2406	0.68633
	1	0.631889	0.524636	0.646118	0.553682	0.452422	0.419063	0.534014	0.467481											0.528663	0.0816702
	0.3	0.684337	0.630464	0.688326	0.671649	0.497787	0.437973	0.51996	0.537833											0.583541	0.096939
	0.1	0.665798	0.517161	0.623781	0.654563	0.466199	0.480676	0.529205	0.537442											0.559353	0.0779959
	0.03	0.574884	0.559183	0.568163	0.58652	0.382469	0.418401	0.482945	0.433535											0.500762	0.0814318
	0.01	0.538219	0.422608	0.444402	0.471648	0.38354	0.346782	0.3941	0.408372											0.426209	0.0590803
	0.003	0.49161	0.434674	0.43012	0.407608	0.341515	0.301208	0.390009	0.333262											0.391251	0.0628846
	0	0.403923	0.285264	0.296662	0.329794	0.313997	0.333563	0.337974	0.377277											0.334807	0.0395691
ancestor 4-1	3	0.42396	0.440681	0.678503	0.66125	0.469065	0.432337	0.547435	0.525816											0.522381	0.101144				0.29677	0.64597	0.048066	0.002507	0.3492
	1	0.436439	0.458926	0.697079	0.616534	0.516145	0.462056	0.593403	0.610086											0.548834	0.0938182
	0.3	0.515119	0.438357	0.654715	0.706591	0.507699	0.532736	0.612176	0.568353											0.566968	0.0871402
	0.1	0.470247	0.456541	0.651842	0.63732	0.529269	0.524225	0.615899	0.5373											0.55283	0.0742829
	0.03	0.408508	0.414608	0.611737	0.534696	0.463139	0.49323	0.590655	0.527346											0.50549	0.0751011
	0.01	0.341353	0.300543	0.466783	0.440984	0.436076	0.44363	0.486673	0.41796											0.41675	0.0635452
	0.003	0.266074	0.241739	0.445416	0.359246	0.358064	0.335503	0.428726	0.345354											0.347515	0.0701009
	0	0.250123	0.189945	0.277482	0.26596	0.331383	0.283287	0.436804	0.304133											0.29239	0.0715131
mock	3	0.304378	0.254751	0.323463	0.263705	0.159886	0.123196	0.189083	0.150914											0.221172	0.0752562				0.30139	1.1555	0.2412	0.18561	0.85411
	1	0.284559	0.241153	0.266894	0.286208	0.198939	0.19633	0.264128	0.20651											0.24309	0.0379204
	0.3	0.254967	0.261013	0.306141	0.316742	0.234545	0.236565	0.256745	0.233186											0.262488	0.0321873
	0.1	0.254488	0.270619	0.247558	0.301521	0.219959	0.223953	0.299762	0.217262											0.25439	0.0339757
	0.03	0.295591	0.251849	0.233766	0.269502	0.2431	0.232046	0.263212	0.256301											0.255671	0.0208832
	0.01	0.291983	0.252513	0.302816	0.277208	0.24118	0.201146	0.267729	0.256409											0.261373	0.0318115
	0.003	0.275153	0.267853	0.309955	0.314985	0.259301	0.218639	0.283026	0.235426											0.270542	0.0333089
	0	0.299974	0.283978	0.291659	0.296982	0.233005	0.22662	0.359724	0.242834											0.279347	0.0441278
minusmock	col																			average	stdev
CjT2R4	3	0.514776	0.530969	0.728384	0.567907	0.608699	0.620155	0.582845	0.63931											0.599131	0.0674603
	1	0.523278	0.576522	0.713303	0.660313	0.546222	0.599629	0.606928	0.626838											0.606629	0.0612043
	0.3	0.56528	0.531597	0.652206	0.546294	0.570633	0.618599	0.636684	0.590898											0.589024	0.043371
	0.1	0.554374	0.5618	0.714322	0.685612	0.537748	0.558319	0.54456	0.616363											0.596637	0.068456
	0.03	0.392518	0.389838	0.71551	0.65668	0.389722	0.379715	0.533297	0.387237											0.480565	0.13738
	0.01	0.308362	0.281074	0.464928	0.3942	0.303041	0.249997	0.264344	0.256793											0.315342	0.0758454
	0.003	0.179036	0.159899	0.27261	0.228941	0.10004	0.123852	0.102907	0.17807											0.168169	0.0606516
	0	-0.0228498	0.0778345	0.0541434	0.0803968	0.0251279	0.0243994	-0.0233767	0.0402088											0.0319855	0.0399658
ancestor 1-1	3	0.270467	0.230857	0.463286	0.295057	0.256018	0.277378	0.272961	0.373825											0.304981	0.0763158
	1	0.248266	0.311375	0.473571	0.380791	0.260475	0.25512	0.270916	0.323278											0.315474	0.0779273
	0.3	0.408482	0.340272	0.442	0.379464	0.336942	0.281864	0.314846	0.347456											0.356416	0.0515099
	0.1	0.359762	0.264321	0.485796	0.421842	0.306446	0.286061	0.256525	0.338884											0.339955	0.0802469
	0.03	0.372873	0.310795	0.517433	0.470934	0.233088	0.22337	0.2912	0.277085											0.337097	0.108143
	0.01	0.274799	0.30454	0.346791	0.344435	0.219285	0.205327	0.204272	0.266845											0.270787	0.0582278
	0.003	0.19331	0.192765	0.270979	0.317993	0.15572	0.139702	0.140739	0.148545											0.194969	0.0661287
	0	-0.067126	0.0394707	0.110756	0.176461	0.13748	0.138472	-0.00479827	0.0489574											0.0724591	0.0827749
ancestor 2-3	3	0.245433	0.28104	0.336267	0.341535	0.288182	0.286189	0.395011	0.360919											0.316822	0.0495439
	1	0.294537	0.341793	0.475987	0.431711	0.25559	0.257552	0.334713	0.386166											0.347256	0.0798518
	0.3	0.363762	0.319216	0.411317	0.458181	0.286541	0.221414	0.396583	0.406068											0.357885	0.077439
	0.1	0.42788	0.329151	0.487735	0.43804	0.289318	0.273123	0.263605	0.384745											0.3617	0.0848449
	0.03	0.351424	0.307566	0.386561	0.492228	0.279167	0.213874	0.322326	0.2891											0.330281	0.0830487
	0.01	0.30805	0.247588	0.339592	0.419867	0.283653	0.249941	0.307894	0.276829											0.304177	0.056036
	0.003	0.24104	0.174419	0.288288	0.287343	0.125368	0.115868	0.174639	0.229617											0.204573	0.0673621
	0	0.0117886	-0.027517	0.0336151	0.108389	0.0493401	0.0473129	-0.0083704	0.101247											0.0394756	0.0482577
ancestor 3-1	3	0.335374	0.281562	0.310423	0.289119	0.257669	0.272168	0.327626	0.320814											0.299344	0.0282283
	1	0.347329	0.283483	0.379224	0.267474	0.253482	0.222733	0.269886	0.260971											0.285573	0.0517499
	0.3	0.429371	0.369451	0.382185	0.354907	0.263242	0.201408	0.263215	0.304647											0.321053	0.0758099
	0.1	0.41131	0.246542	0.376223	0.353042	0.24624	0.256723	0.229443	0.32018											0.304963	0.069511
	0.03	0.279293	0.307334	0.334396	0.317019	0.139369	0.186355	0.219733	0.177234											0.245092	0.0737443
	0.01	0.246236	0.170095	0.141585	0.19444	0.14236	0.145635	0.12637	0.151963											0.164836	0.0388951
	0.003	0.216456	0.166821	0.120166	0.0926227	0.0822145	0.0825696	0.106983	0.0978367											0.120709	0.0474055
	0	0.103949	0.00128641	0.00500245	0.0328121	0.0809917	0.106943	-0.0217504	0.134443											0.0554596	0.0583669
ancestor 4-1	3	0.119582	0.18593	0.355041	0.397545	0.309179	0.309141	0.358352	0.374901											0.301209	0.0980368
	1	0.15188	0.217773	0.430185	0.330326	0.317206	0.265725	0.329275	0.403575											0.305743	0.0920873
	0.3	0.260152	0.177343	0.348574	0.38985	0.273153	0.29617	0.355431	0.335166											0.30448	0.0675585
	0.1	0.215758	0.185923	0.404284	0.335799	0.30931	0.300272	0.316137	0.320038											0.29844	0.0686566
	0.03	0.112917	0.162758	0.37797	0.265195	0.220039	0.261184	0.327443	0.271045											0.249819	0.0849142
	0.01	0.0493709	0.04803	0.163966	0.163776	0.194896	0.242484	0.218944	0.161551											0.155377	0.0718462
	0.003	-0.00907979	-0.0261136	0.135462	0.0442603	0.0987633	0.116864	0.1457	0.109928											0.0769731	0.0658988
	0	-0.0498509	-0.0940331	-0.0141773	-0.0310218	0.0983775	0.0566661	0.0770798	0.0612993											0.0130425	0.0694035				T2R4_col	base	max	rate	xhalf	max-base
																									Cj	0.031985	0.60982	1.1184	0.0095978	0.577835
																									anc. 1-1	0.072459	0.33206	1.3642	0.0034064	0.259601
																									anc. 2-3	0.039476	0.34507	1.4311	0.0026893	0.305594
																									anc. 3-1	0.05546	0.3076	1.1146	0.010477	0.25214
																									anc. 4-1	0.013043	0.30785	1.2104	0.0097524	0.294807
	0.599131	0.304981	0.316822	0.299344	0.301209
	0.606629	0.315474	0.347256	0.285573	0.305743
	0.589024	0.356416	0.357885	0.321053	0.30448
	0.596637	0.339955	0.3617	0.304963	0.29844
	0.480565	0.337097	0.330281	0.245092	0.249819
	0.315342	0.270787	0.304177	0.164836	0.155377
	0.168169	0.194969	0.204573	0.120709	0.0769731
	0.0319855	0.0724591	0.0394756	0.0554596	0.0130425
	col_anc_CjT2R4_minus	col_anc_1_1_minus	col_anc_2_3_minus	col_anc_3_1_minus	col_anc_4_1_minus
	0.567145	0.232522	0.277346	0.243884	0.288166
	0.574643	0.243015	0.30778	0.230113	0.2927
	0.557038	0.283957	0.318409	0.265593	0.291437
	0.564651	0.267496	0.322224	0.249503	0.285397
	0.44858	0.264638	0.290805	0.189632	0.236777
	0.283357	0.198328	0.264701	0.109376	0.142334
	0.136184	0.12251	0.165097	0.0652494	0.0639306
	0	0	0	0	0
autozero	col										average	stdev
ancestor 1-1	3	0.337593	0.191386	0.35253	0.118596	0.118539	0.138905	0.277759	0.324868		0.232522	0.10173
	1	0.315392	0.271904	0.362815	0.20433	0.122996	0.116647	0.275714	0.27432		0.243015	0.0881106
	0.3	0.475608	0.300802	0.331244	0.203003	0.199462	0.143391	0.319645	0.298498		0.283957	0.102947
	0.1	0.426888	0.22485	0.375039	0.245382	0.168966	0.147588	0.261324	0.289927		0.267496	0.0955483
	0.03	0.439999	0.271324	0.406677	0.294473	0.0956087	0.0848973	0.295999	0.228128		0.264638	0.128205
	0.01	0.341925	0.265069	0.236034	0.167974	0.0818052	0.0668541	0.20907	0.217887		0.198327	0.0916348
	0.003	0.260436	0.153295	0.160223	0.141532	0.0182403	0.00122923	0.145537	0.0995873		0.12251	0.0831456
	0	0	0	0	0	0	0	0	0		0	0
ancestor 2-3	3	0.233645	0.308557	0.302652	0.233146	0.238842	0.238876	0.403382	0.259672		0.277346	0.059327
	1	0.282748	0.36931	0.442371	0.323322	0.20625	0.210239	0.343084	0.284919		0.30778	0.0796067
	0.3	0.351974	0.346733	0.377702	0.349792	0.237201	0.174101	0.404954	0.304821		0.31841	0.0770191
	0.1	0.416091	0.356668	0.45412	0.329651	0.239978	0.22581	0.271976	0.283498		0.322224	0.0824048
	0.03	0.339636	0.335083	0.352946	0.383839	0.229827	0.166561	0.330696	0.187853		0.290805	0.0829862
	0.01	0.296261	0.275105	0.305977	0.311478	0.234313	0.202628	0.316264	0.175583		0.264701	0.053949
	0.003	0.229252	0.201936	0.254673	0.178954	0.0760276	0.0685552	0.183009	0.12837		0.165097	0.0682561
	0	0	0	0	0	0	0	0	0		0	0
ancestor 3-1	3	0.231425	0.280275	0.30542	0.256307	0.176677	0.165226	0.349377	0.186371		0.243885	0.0660746
	1	0.24338	0.282196	0.374221	0.234661	0.17249	0.11579	0.291636	0.126528		0.230113	0.0883028
	0.3	0.325422	0.368164	0.377183	0.322095	0.18225	0.0944649	0.284965	0.170204		0.265594	0.10382
	0.1	0.307361	0.245256	0.371221	0.32023	0.165248	0.149781	0.251194	0.185737		0.249503	0.0795482
	0.03	0.175344	0.306047	0.329394	0.284207	0.058377	0.0794127	0.241483	0.0427917		0.189632	0.117023
	0.01	0.142287	0.168808	0.136583	0.161628	0.0613684	0.0386927	0.148121	0.0175202		0.109376	0.060149
	0.003	0.112507	0.165534	0.115163	0.0598106	0.00122273	-0.024373	0.128734	-0.036606		0.0652491	0.0768558
	0	0	0	0	0	0	0	0	0		0	0
ancestor 4-1	3	0.169433	0.279963	0.369218	0.428567	0.210802	0.252475	0.281272	0.313602		0.288166	0.0831524
	1	0.201731	0.311806	0.444362	0.361348	0.218828	0.209059	0.252195	0.342276		0.292701	0.0869364
	0.3	0.310003	0.271376	0.362751	0.420871	0.174776	0.239504	0.278351	0.273867		0.291437	0.074998
	0.1	0.265609	0.279956	0.418461	0.366821	0.210933	0.243606	0.239057	0.258739		0.285398	0.0706161
	0.03	0.162768	0.256792	0.392148	0.296217	0.121661	0.204518	0.250363	0.209746		0.236777	0.0834596
	0.01	0.0992217	0.142063	0.178144	0.194798	0.0965182	0.185818	0.141864	0.100252		0.142335	0.0408037
	0.003	0.0407711	0.0679195	0.149639	0.0752821	0.000385813	0.0601983	0.0686205	0.0486288		0.0639306	0.041978
	0	0	0	0	0	0	0	0	0		0	0
average	ancestor 1-1	ancestor 2-3	ancestor 3-1	ancestor 4-1
3	0.232522	0.277346	0.243885	0.288166
1	0.243015	0.30778	0.230113	0.292701
0.3	0.283957	0.31841	0.265594	0.291437
0.1	0.267496	0.322224	0.249503	0.285398
0.03	0.264638	0.290805	0.189632	0.236777
0.01	0.198327	0.264701	0.109376	0.142335
0.003	0.12251	0.165097	0.0652491	0.0639306
0	0	0	0	0
stdev	stdev_ancestor 1-1	stdev_ancestor 2-3	stdev_ancestor 3-1	stdev_ancestor 4-1
3	0.10173	0.059327	0.0660746	0.0831524
1	0.0881106	0.0796067	0.0883028	0.0869364
0.3	0.102947	0.0770191	0.10382	0.074998
0.1	0.0955483	0.0824048	0.0795482	0.0706161
0.03	0.128205	0.0829862	0.117023	0.0834596
0.01	0.0916348	0.053949	0.060149	0.0408037
0.003	0.0831456	0.0682561	0.0768558	0.041978
0	0	0	0	0
														average
ancestor 2-3	0.416091	0.356668	0.45412	0.329651	0.239978	0.22581	0.271976	0.283498						0.322224
Cj	0.589116	0.484226	0.511466	0.39936	0.68334	0.521451	0.547256	0.486574	0.460635	0.593557	0.64216	0.470129		0.527849	1.63814
t-検定: 等分散を仮定した２標本による検定
	変数 1	変数 2
平均	0.322224	0.532439
分散	0.00679055	0.00670127
観測数	8	12
プールされた分散	0.00673599
仮説平均との差異	0
自由度	18
t	-5.61156
P(T<=t) 片側	1.26049e-05
t 境界値 片側	1.73406
P(T<=t) 両側	2.52098e-05	***
t 境界値 両側	2.10092
														average
ancestor 1-1	0.426888	0.22485	0.375039	0.245382	0.168966	0.147588	0.261324	0.289927						0.264291
Aa	0.0666139	0.158873	0.0686683	0.0687141	0.194402	0.1356	0.110851	0.211534	0.0762763	0.200456	0.066886	0.0124063		0.114818	0.434436
t-検定: 等分散を仮定した２標本による検定
	変数 1	変数 2
平均	0.267496	0.114273
分散	0.00912947	0.00420514
観測数	8	12
プールされた分散	0.00612016
仮説平均との差異	0
自由度	18
t	4.29102
P(T<=t) 片側	0.000219882
t 境界値 片側	1.73406
P(T<=t) 両側	0.000439764	***
t 境界値 両側	2.10092

## Sheet: T2R4_mutants
	col	131009_1	131009_2	131009_3	131009_4	131218_1	131218_2	131218_5	131219_8					average	stdev
HsT2R4-1	3					0.403298	0.449392	0.305515	0.421256	0.278287				0.371549	0.075161
	1					0.488736	0.495156	0.400167	0.417645	0.354489				0.431239	0.0600669
	0.3					0.507603	0.541875	0.44801	0.408267	0.227895				0.42673	0.122605
	0.1					0.550137	0.555111	0.431886	0.408115	0.286868				0.446423	0.111475
	0.03					0.556379	0.585497	0.508767	0.529329	0.284769				0.492948	0.119897
	0.01					0.539539	0.50196	0.408045	0.502915	0.18876				0.428244	0.14244
	0.003					0.580614	0.559853	0.507171	0.508855	0.303548				0.492008	0.110096
	0					0.456238	0.544357	0.428494	0.524309	0.331621				0.457004	0.0846976
HsT2R4-2	3					0.562921	0.573659	0.466244	0.614832					0.554414	0.0628942
	1					0.69728	0.603524	0.451872	0.515105					0.566945	0.106856
	0.3					0.622175	0.55604	0.475459	0.512229					0.541476	0.063082
	0.1					0.529974	0.489462	0.411358	0.433904					0.466175	0.0537244
	0.03					0.414215	0.493818	0.410037	0.45073					0.4422	0.0389649
	0.01					0.490592	0.459016	0.374241	0.468622					0.448118	0.0509935
	0.003					0.444695	0.435127	0.411362	0.434852					0.431509	0.0141896
	0					0.456361	0.327242	0.485113	0.623172					0.472972	0.121409
CjT2R4	3	0.872418	0.853874	0.781943	0.850726	0.951765	0.953041	0.774954	0.958208					0.874616	0.0742744
	1	0.896346	0.95036	0.850518	0.906974	0.993192	1.00867	0.803654	0.965156					0.921859	0.0709583
	0.3	0.966137	0.915232	0.954785	0.99481	1.00428	0.983439	0.852121	0.963823					0.954329	0.0495498
	0.1	0.944687	0.883975	0.844024	0.81123	0.955045	0.968924	0.833587	0.920848					0.89529	0.0606106
	0.03	0.802982	0.751949	0.72899	0.739606	0.785831	0.742327	0.711895	0.836244					0.762478	0.0419992
	0.01	0.559822	0.639034	0.777717	0.790194	0.675128	0.691223	0.512787	0.682285					0.666024	0.0958902
	0.003	0.559483	0.428951	0.595355	0.595719	0.469174	0.635298	0.500842	0.665492					0.556289	0.0829259
	0	0.330253	0.405038	0.296583	0.333072	0.368046	0.539677	0.370212	0.479028					0.390239	0.0819109
CcT2R4	3	0.475968	0.543377	0.392453	0.44397	0.461771	0.574083	0.465522	0.473905					0.478881	0.0565892
	1	0.582232	0.609785	0.543885	0.564277	0.613976	0.693867	0.462748	0.599089					0.583732	0.0660786
	0.3	0.629497	0.668617	0.691713	0.7257	0.68114	0.669009	0.556669	0.641638					0.657998	0.0504797
	0.1	0.634186	0.644695	0.467372	0.51079	0.570383	0.625724	0.507384	0.608898					0.571179	0.0678922
	0.03	0.435747	0.520355	0.424306	0.487497	0.535161	0.572328	0.434275	0.484331					0.48675	0.0535287
	0.01	0.503635	0.451236	0.665333	0.67563	0.394307	0.438707	0.398713	0.461237					0.4986	0.111641
	0.003	0.458224	0.412972	0.543206	0.669251	0.420874	0.475615	0.458735	0.514103					0.494122	0.0830771
	0	0.430488	0.346612	0.256016	0.339982	0.467735	0.443805	0.353096	0.40525					0.380373	0.0694531
AaT2R4	3	0.371045	0.420788	0.354741	0.449329	0.361455	0.385874	0.385248	0.431075					0.394944	0.0346748
	1	0.423609	0.459466	0.409941	0.486021	0.476554	0.500782	0.443539	0.449402					0.456164	0.0309617
	0.3	0.419575	0.441794	0.682205	0.675418	0.366447	0.47221	0.348549	0.454488					0.482586	0.128184
	0.1	0.410546	0.439849	0.358746	0.475626	0.454721	0.452729	0.400114	0.509453					0.437723	0.0470424
	0.03	0.374018	0.401443	0.490693	0.477201	0.398729	0.376134	0.455853	0.445166					0.427405	0.045646
	0.01	0.310299	0.36127	0.656855	0.713589	0.230342	0.33278	0.34191	0.360121					0.413396	0.17349
	0.003	0.377014	0.347622	0.597369	0.616101	0.339619	0.361268	0.350397	0.431828					0.427652	0.114286
	0	0.318615	0.286265	0.254102	0.328114	0.35666	0.409333	0.373144	0.342673					0.333613	0.0488856
AgT2R4	3	0.561937	0.729383	0.485306	0.509613	0.734332	0.758933	0.611527	0.765746					0.644597	0.116197
	1	0.704856	0.814104	0.52348	0.647091	0.792855	0.870699	0.593318	0.768168					0.714321	0.119013
	0.3	0.814886	0.880629	0.67319	0.734754	0.776434	0.867892	0.622645	0.826995					0.774678	0.0920242
	0.1	0.689194	0.778888	0.54196	0.660186	0.76674	0.831791	0.580861	0.727363					0.697123	0.0997151
	0.03	0.576161	0.652295	0.513296	0.642106	0.6519	0.740273	0.565122	0.601646					0.61785	0.069317
	0.01	0.442072	0.453864	0.7057	0.737441	0.55505	0.585382	0.450632	0.470828					0.550121	0.118132
	0.003	0.390705	0.468048	0.644186	0.672023	0.461085	0.542453	0.3784	0.414743					0.496455	0.112516
	0	0.300031	0.272149	0.285935	0.347423	0.416879	0.416523	0.374172	0.430332					0.355431	0.0636601
ApT2R4-1	3					0.62525	0.631916	0.544245	0.540729					0.585535	0.0498026
	1					0.638421	0.604482	0.534038	0.52687					0.575952	0.0544124
	0.3					0.549692	0.537485	0.409189	0.456357					0.488181	0.067
	0.1					0.464372	0.422693	0.322531	0.32995					0.384887	0.0698891
	0.03					0.356341	0.307579	0.204696	0.256861					0.281369	0.0652868
	0.01					0.215851	0.225046	0.178843	0.207394					0.206783	0.0199729
	0.003					0.256513	0.224881	0.17623	0.17396					0.207896	0.0400272
	0					0.221524	0.234565	0.204474	0.266246					0.231702	0.0261182
ApT2R4-2	3					0.145483	0.117728	0.135419	0.132009					0.13266	0.0114809
	1					0.201636	0.108756	0.144748	0.170953					0.156523	0.039428
	0.3					0.166516	0.182609	0.160521	0.170469					0.170029	0.00933074
	0.1					0.213124	0.1752	0.183075	0.162091					0.183372	0.0216405
	0.03					0.194359	0.151997	0.160145	0.177616					0.171029	0.0188708
	0.01					0.199852	0.165205	0.167283	0.144232					0.169143	0.0229676
	0.003					0.217939	0.186063	0.146946	0.172704					0.180913	0.0295443
	0					0.224689	0.228931	0.137672	0.19017					0.195366	0.042198
CjT2R4 F62L	3					0.565262	0.532191	0.477188	0.53428					0.52723	0.0366284
	1					0.627278	0.602088	0.541699	0.435917					0.551746	0.0851597
	0.3					0.659462	0.626967	0.543663	0.514882					0.586243	0.0681295
	0.1					0.621269	0.597964	0.50036	0.506115					0.556427	0.0621951
	0.03					0.57211	0.510137	0.484753	0.415279					0.49557	0.0648951
	0.01					0.506122	0.464888	0.418909	0.407336					0.449314	0.0453003
	0.003					0.485178	0.426073	0.451654	0.3663					0.432301	0.0502178
	0					0.446566	0.408595	0.382791	0.365762					0.400929	0.0351531
AgT2R4 L62F	3					0.999776	0.994184	0.777354	1.02246					0.948444	0.114714
	1					1.10173	1.06518	0.920943	1.02095					1.0272	0.0781596
	0.3					1.09553	1.07838	0.943083	1.09443					1.05286	0.0735999
	0.1					1.08694	1.04614	0.908284	1.00336					1.01118	0.0766179
	0.03					0.922263	0.905159	0.787213	0.810443					0.856269	0.0673651
	0.01					0.742742	0.659171	0.578853	0.597898					0.644666	0.0738192
	0.003					0.500047	0.543273	0.439836	0.458049					0.485301	0.0461442
	0					0.42259	0.388824	0.327204	0.382499					0.380279	0.0395186
mock	3	0.187783	0.20432	0.176107	0.150288	0.168535	0.22159	0.167618	0.485335	0.485335				0.249657	0.135257
	1	0.17824	0.217922	0.237865	0.266607	0.254336	0.214703	0.196404	0.45751	0.45751				0.275678	0.10661
	0.3	0.252746	0.26558	0.349701	0.287384	0.266501	0.229564	0.151322	0.488167	0.488167				0.308793	0.114211
	0.1	0.211196	0.201535	0.246756	0.261969	0.212021	0.23571	0.184042	0.445743	0.445743				0.271635	0.101503
	0.03	0.209053	0.187385	0.248356	0.277495	0.18807	0.220656	0.165758	0.483857	0.483857				0.273832	0.123701
	0.01	0.211666	0.208176	0.253597	0.215529	0.198286	0.150972	0.205565	0.403691	0.403691				0.25013	0.0909098
	0.003	0.24258	0.197432	0.282944	0.232173	0.186949	0.212528	0.22899	0.467815	0.467815				0.279914	0.110043
	0	0.185878	0.206825	0.21078	0.183171	0.308362	0.327914	0.267924	0.516148	0.516148				0.302572	0.131612
minusmock	col	131009_1	131009_2	131009_3	131009_4	131218_1	131218_2	131218_5	131219_8					average	stdev
HsT2R4-1	3					0.234762	0.227802	0.137896	-0.0640795	-0.207049				0.0658665	0.19449
	1					0.2344	0.280453	0.203763	-0.0398652	-0.103021				0.115146	0.173944
	0.3					0.241101	0.31231	0.296688	-0.0798999	-0.260273				0.101985	0.257785
	0.1					0.338116	0.319402	0.247844	-0.0376281	-0.158875				0.141772	0.225792
	0.03					0.368309	0.364841	0.343009	0.0454713	-0.199089				0.184508	0.253921
	0.01					0.341253	0.350988	0.20248	0.0992244	-0.21493				0.155803	0.232008
	0.003					0.393665	0.347325	0.278181	0.0410395	-0.164267				0.179189	0.235115
	0					0.147876	0.216443	0.16057	0.00816037	-0.184527				0.0697044	0.161494
HsT2R4-2	3					0.394385	0.352068	0.298626	0.129497					0.293644	0.116234
	1					0.442944	0.388821	0.255469	0.0575942					0.286207	0.171566
	0.3					0.355673	0.326476	0.324137	0.0240619					0.257587	0.156343
	0.1					0.317953	0.253752	0.227316	-0.0118388					0.196796	0.144202
	0.03					0.226146	0.273162	0.24428	-0.0331278					0.177615	0.141823
	0.01					0.292306	0.308044	0.168676	0.064931					0.208489	0.114208
	0.003					0.257746	0.222599	0.182372	-0.0329632					0.157438	0.130616
	0					0.147999	-0.000672011	0.217189	0.107024					0.117885	0.091181
CjT2R4	3	0.684635	0.649554	0.605836	0.700438	0.783229	0.731451	0.607335	0.472873					0.654419	0.0949561
	1	0.718106	0.732438	0.612653	0.640367	0.738856	0.793966	0.607251	0.507646					0.66891	0.0931779
	0.3	0.713391	0.649652	0.605084	0.707426	0.737781	0.753875	0.700799	0.475656					0.667958	0.0912029
	0.1	0.733491	0.68244	0.597268	0.549261	0.743024	0.733214	0.649545	0.475105					0.645418	0.0977976
	0.03	0.593929	0.564565	0.480634	0.462111	0.597762	0.521671	0.546137	0.352386					0.514899	0.0819158
	0.01	0.348156	0.430858	0.52412	0.574665	0.476842	0.540251	0.307223	0.278594					0.435088	0.11252
	0.003	0.316903	0.23152	0.312411	0.363546	0.282226	0.42277	0.271852	0.197676					0.299863	0.0715324
	0	0.144375	0.198213	0.0858028	0.1499	0.0596839	0.211763	0.102288	-0.0371205					0.114363	0.0806933
CcT2R4	3	0.288185	0.339058	0.216346	0.293682	0.293236	0.352493	0.297903	-0.0114306					0.258684	0.116399
	1	0.403992	0.391863	0.30602	0.29767	0.35964	0.479164	0.266344	0.141579					0.330784	0.102539
	0.3	0.376751	0.403037	0.342012	0.438315	0.414639	0.439445	0.405347	0.153471					0.371627	0.093744
	0.1	0.42299	0.44316	0.220616	0.248821	0.358362	0.390015	0.323342	0.163156					0.321308	0.1012
	0.03	0.226693	0.33297	0.175951	0.210002	0.347092	0.351673	0.268517	0.000473679					0.239171	0.117073
	0.01	0.291968	0.243059	0.411736	0.460101	0.196021	0.287735	0.193148	0.057546					0.267664	0.12774
	0.003	0.215643	0.21554	0.260262	0.437078	0.233925	0.263087	0.229744	0.0462874					0.237696	0.105964
	0	0.24461	0.139788	0.0452361	0.15681	0.159373	0.115891	0.0851723	-0.110898					0.104498	0.104905
AaT2R4	3	0.183262	0.216468	0.178634	0.299042	0.192919	0.164284	0.21763	-0.0542599					0.174747	0.101419
	1	0.245369	0.241544	0.172076	0.219415	0.222218	0.286078	0.247135	-0.00810871					0.203216	0.091255
	0.3	0.166829	0.176214	0.332503	0.388033	0.0999452	0.242646	0.197227	-0.0336797					0.196215	0.131425
	0.1	0.19935	0.238314	0.11199	0.213656	0.2427	0.21702	0.216072	0.0637104					0.187852	0.064549
	0.03	0.164965	0.214058	0.242337	0.199706	0.21066	0.155479	0.290095	-0.0386914					0.179826	0.0979418
	0.01	0.0986332	0.153093	0.403258	0.49806	0.0320557	0.181808	0.136345	-0.0435696					0.18246	0.182084
	0.003	0.134434	0.15019	0.314425	0.383928	0.15267	0.14874	0.121407	-0.0359877					0.171226	0.127511
	0	0.132737	0.0794404	0.0433218	0.144942	0.0482976	0.0814194	0.10522	-0.173476					0.0577379	0.100194
AgT2R4	3	0.374154	0.525064	0.3092	0.359325	0.565796	0.537343	0.443908	0.280411					0.4244	0.109562
	1	0.526616	0.596182	0.285615	0.380484	0.538518	0.655996	0.396915	0.310657					0.461373	0.136572
	0.3	0.562139	0.615049	0.323488	0.44737	0.509933	0.638328	0.471323	0.338827					0.488307	0.117085
	0.1	0.477999	0.577353	0.295204	0.398217	0.554719	0.596081	0.396819	0.28162					0.447252	0.123677
	0.03	0.367108	0.46491	0.26494	0.364611	0.46383	0.519617	0.399364	0.117788					0.370271	0.128588
	0.01	0.230406	0.245688	0.452102	0.521912	0.356764	0.43441	0.245067	0.0671375					0.319186	0.149169
	0.003	0.148125	0.270616	0.361242	0.43985	0.274136	0.329925	0.14941	-0.0530718					0.240029	0.154627
	0	0.114153	0.0653242	0.0751556	0.164252	0.108517	0.088609	0.106248	-0.0858161					0.0795553	0.073264
ApT2R4-1	3					0.456714	0.410325	0.376626	0.0553935					0.324765	0.182558
	1					0.384084	0.389778	0.337634	0.0693596					0.295214	0.15237
	0.3					0.283191	0.307921	0.257867	-0.0318106					0.204292	0.158723
	0.1					0.252351	0.186983	0.138489	-0.115793					0.115508	0.161103
	0.03					0.168271	0.0869233	0.0389384	-0.226996					0.0167841	0.171063
	0.01					0.0175645	0.0740734	-0.0267215	-0.196297					-0.0328452	0.116514
	0.003					0.0695643	0.0123535	-0.0527605	-0.293855					-0.0661745	0.159802
	0					-0.0868385	-0.093349	-0.0634503	-0.249902					-0.123385	0.0853162
ApT2R4-2	3					-0.0230528	-0.103863	-0.032199	-0.353326					-0.12811	0.15443
	1					-0.0527004	-0.105947	-0.0516557	-0.286557					-0.124215	0.111158
	0.3					-0.0999856	-0.046955	0.00919948	-0.317699					-0.11386	0.143018
	0.1					0.00110261	-0.0605095	-0.000967242	-0.283652					-0.0860066	0.134825
	0.03					0.00628918	-0.0686587	-0.00561243	-0.306242					-0.0935559	0.145554
	0.01					0.00156536	0.0142331	-0.0382811	-0.259459					-0.0704853	0.127954
	0.003					0.0309906	-0.0264645	-0.082044	-0.295111					-0.0931572	0.142325
	0					-0.0836729	-0.0989833	-0.130252	-0.325978					-0.159721	0.11252
CjT2R4 F62L	3					0.396726	0.310601	0.30957	0.0489447					0.26646	0.150653
	1					0.372942	0.387384	0.345296	-0.0215929					0.271007	0.195847
	0.3					0.39296	0.397403	0.392341	0.0267145					0.302355	0.183774
	0.1					0.409248	0.362255	0.316318	0.0603716					0.287048	0.155807
	0.03					0.38404	0.289481	0.318996	-0.0685782					0.230985	0.203578
	0.01					0.307836	0.313916	0.213345	0.00364499					0.209685	0.144872
	0.003					0.298229	0.213545	0.222664	-0.101515					0.158231	0.177275
	0					0.138204	0.0806815	0.114867	-0.150386					0.0458415	0.132934
AgT2R4 L62F	3					0.83124	0.772594	0.609735	0.537128					0.687674	0.137309
	1					0.847395	0.850475	0.724539	0.563444					0.746464	0.135379
	0.3					0.829028	0.848819	0.791761	0.606258					0.768967	0.111022
	0.1					0.874923	0.810427	0.724242	0.557619					0.741803	0.137432
	0.03					0.734193	0.684503	0.621455	0.326585					0.591684	0.182654
	0.01					0.544456	0.508199	0.373289	0.194208					0.405038	0.158679
	0.003					0.313098	0.330745	0.210846	-0.00976615					0.211231	0.156525
	0					0.114228	0.0609101	0.0592797	-0.133649					0.025192	0.108928
	0.0658665	0.293644	0.654419	0.258684	0.174747	0.4244	0.324765	-0.12811	0.26646	0.687674
	0.115146	0.286207	0.66891	0.330784	0.203216	0.461373	0.295214	-0.124215	0.271007	0.746464
	0.101985	0.257587	0.667958	0.371627	0.196215	0.488307	0.204292	-0.11386	0.302355	0.768967
	0.141772	0.196796	0.645418	0.321308	0.187852	0.447252	0.115508	-0.0860066	0.287048	0.741803
	0.184508	0.177615	0.514899	0.239171	0.179826	0.370271	0.0167841	-0.0935559	0.230985	0.591684
	0.155803	0.208489	0.435088	0.267664	0.18246	0.319186	-0.0328452	-0.0704853	0.209685	0.405038
	0.179189	0.157438	0.299863	0.237696	0.171226	0.240029	-0.0661745	-0.0931572	0.158231	0.211231
	0.0697044	0.117885	0.114363	0.104498	0.0577379	0.0795553	-0.123385	-0.159721	0.0458415	0.025192
	-0.0038379	0.175759	0.540056	0.154186	0.117009	0.344845	0.44815	0.031611	0.220618	0.662482
	0.0454416	0.168322	0.554547	0.226286	0.145478	0.381818	0.418599	0.035506	0.225165	0.721272
	0.0322806	0.139702	0.553595	0.267129	0.138477	0.408752	0.327677	0.045861	0.256514	0.743775
	0.0720676	0.078911	0.531055	0.21681	0.130114	0.367697	0.238893	0.0737144	0.241207	0.716611
	0.114804	0.05973	0.400536	0.134673	0.122088	0.290716	0.140169	0.0661651	0.185143	0.566492
	0.0860986	0.090604	0.320725	0.163166	0.124722	0.239631	0.0905398	0.0892357	0.163844	0.379846
	0.109485	0.039553	0.1855	0.133198	0.113488	0.160474	0.0572105	0.0665638	0.11239	0.186039
	0	0	0	0	0	0	0	0	0	0
autozero														average	stdev
CjT2R4 F62L	3					0.258522	0.22992	0.194703	0.199331					0.220619	0.0297097
	1					0.234738	0.306703	0.230429	0.128793					0.225166	0.0731557
	0.3					0.254756	0.316721	0.277474	0.1771					0.256513	0.0588043
	0.1					0.271044	0.281573	0.201451	0.210758					0.241206	0.0409363
	0.03					0.245836	0.208799	0.204129	0.0818078					0.185143	0.071372
	0.01					0.169632	0.233234	0.0984778	0.154031					0.163844	0.0554303
	0.003					0.160025	0.132863	0.107797	0.0488705					0.112389	0.0474135
	0					0	0	0	0					0	0
AgT2R4 L62F	3					0.717013	0.711684	0.550456	0.670777					0.662482	0.0774879
	1					0.733167	0.789565	0.66526	0.697094					0.721272	0.0533149
	0.3					0.714801	0.787909	0.732482	0.739908					0.743775	0.0312505
	0.1					0.760696	0.749517	0.664963	0.691268					0.716611	0.0459568
	0.03					0.619965	0.623593	0.562175	0.460235					0.566492	0.0762216
	0.01					0.430228	0.447289	0.314009	0.327857					0.379846	0.0686155
	0.003					0.19887	0.269835	0.151566	0.123883					0.186039	0.0638699
	0					0	0	0	0					0	0

## Sheet: Sheet4
t-検定: 等分散を仮定した２標本による検定
	変数 1	変数 2
平均	0.361459	0.131185
分散	0.0134033	0.00680819
観測数	8	8
プールされた分散	0.0101057
仮説平均との差異	0
自由度	14
t	4.58132
P(T<=t) 片側	0.0002137
t 境界値 片側	1.76131
P(T<=t) 両側	0.0004274
t 境界値 両側	2.14479
